# Supplementary material for: Forecasting shipping index using CEEMD-PSO-BiLSTM model
Source: PLoS One. 2023 Feb 2;18(2):e0280504. doi: 10.1371/journal.pone.0280504 (PMC9894482; doi:10.1371/journal.pone.0280504)
Supplement: S1 Data — (XLSX) [file pone.0280504.s001.xlsx]

## Sheet: Sheet1
date	沿海散货综合运价指数CBFI(周)	date	中国沿海煤炭运价指数CBCFI(日)	date	波罗的海干散货指数(BDI)(日)	date	WTI纽约原油(CFD:日)	date	远东干散货综合指数FDI(日)	date	中国进口原油运价指数CTFI(日)
2004-01-02	1405	2011-12-07	678.49	2000-01-04	1320	2000-01-04	25.55	2017-11-28	1091.55	2013-11-28	1351.97
2004-01-09	1417.63	2011-12-08	676.8	2000-01-05	1329	2000-01-05	24.91	2017-11-29	1115.06	2013-11-29	1344.65
2004-01-16	1435	2011-12-09	671.99	2000-01-06	1351	2000-01-06	24.78	2017-11-30	1139.5	2013-12-02	1352.16
2004-01-30	1427.44	2011-12-12	670.93	2000-01-07	1368	2000-01-07	24.22	2017-12-01	1158.36	2013-12-03	1367.17
2004-02-13	1464	2011-12-13	680.79	2000-01-10	1376	2000-01-10	24.67	2017-12-04	1183.14	2013-12-04	1375.9
2004-02-20	1514.27	2011-12-14	682.09	2000-01-11	1388	2000-01-11	25.77	2017-12-05	1188.64	2013-12-05	1376.44
2004-02-27	1550.97	2011-12-15	683.9	2000-01-12	1396	2000-01-12	26.28	2017-12-06	1178.14	2013-12-06	1373.66
2004-03-05	1523.39	2011-12-16	687.52	2000-01-13	1403	2000-01-13	26.69	2017-12-07	1175.54	2013-12-09	1360.63
2004-03-12	1524.72	2011-12-19	697.08	2000-01-14	1404	2000-01-14	28.02	2017-12-08	1171.9	2013-12-10	1340.61
2004-03-19	1527.66	2011-12-20	700.69	2000-01-17	1406	2000-01-17	25.65	2017-12-11	1176.29	2013-12-11	1321.03
2004-03-26	1534.18	2011-12-21	700.43	2000-01-18	1405	2000-01-18	28.85	2017-12-12	1189.8	2013-12-12	1317.08
2004-04-02	1547.8	2011-12-22	700.72	2000-01-19	1400	2000-01-19	29.54	2017-12-13	1195.42	2013-12-13	1323.81
2004-04-09	1571.81	2011-12-23	702.37	2000-01-20	1393	2000-01-20	29.66	2017-12-14	1186.96	2013-12-16	1328.04
2004-04-16	1621.58	2011-12-26	700.81	2000-01-21	1384	2000-01-21	28.2	2017-12-15	1169.3	2013-12-17	1340.59
2004-04-23	1647.16	2011-12-27	702.98	2000-01-24	1378	2000-01-24	27.83	2017-12-18	1156.36	2013-12-18	1345.04
2004-05-07	1712	2011-12-28	702.54	2000-01-25	1368	2000-01-25	28.28	2017-12-19	1134.86	2013-12-19	1344.02
2004-05-14	1717.61	2011-12-29	700.56	2000-01-26	1354	2000-01-26	27.84	2017-12-20	1105.96	2013-12-20	1342.2
2004-05-21	1704.62	2011-12-30	699.97	2000-01-27	1340	2000-01-27	27.32	2017-12-21	1037.84	2013-12-23	1311.21
2004-05-28	1693.12	2012-01-04	697.13	2000-01-28	1329	2000-01-28	27.22	2017-12-22	986.99	2013-12-24	1302.72
2004-06-04	1692.99	2012-01-05	696.19	2000-01-31	1319	2000-01-31	27.64	2017-12-25	986.99	2013-12-25	1300.62
2004-06-11	1706.61	2012-01-06	690.07	2000-02-01	1311	2000-02-01	28.22	2017-12-26	958.7	2013-12-26	1300.4
2004-06-18	1668.26	2012-01-09	687.04	2000-02-02	1296	2000-02-02	27.55	2017-12-27	926.25	2013-12-27	1300.4
2004-06-25	1679.81	2012-01-10	683.92	2000-02-03	1286	2000-02-03	28.03	2017-12-28	831.73	2013-12-30	1294.55
2004-07-02	1637.25	2012-01-11	682.17	2000-02-04	1280	2000-02-04	28.82	2017-12-29	827.15	2013-12-31	1274.61
2004-07-09	1625.75	2012-01-12	676.46	2000-02-07	1276	2000-02-07	28.45	2018-01-02	824.49	2014-01-02	1244.73
2004-07-16	1609.65	2012-01-13	670.55	2000-02-08	1277	2000-02-08	28.02	2018-01-03	851.18	2014-01-03	1200.93
2004-07-23	1603.14	2012-01-16	668.86	2000-02-09	1293	2000-02-09	28.77	2018-01-04	880.54	2014-01-06	1151.56
2004-07-30	1554.93	2012-01-17	666.05	2000-02-10	1317	2000-02-10	29.43	2018-01-05	910.02	2014-01-07	1095.27
2004-08-06	1565.46	2012-01-18	665.53	2000-02-11	1345	2000-02-11	29.44	2018-01-08	918.1	2014-01-08	1048.86
2004-08-13	1594.52	2012-01-19	662.24	2000-02-14	1365	2000-02-14	30.25	2018-01-09	918.64	2014-01-09	1024.28
2004-08-20	1612.17	2012-01-20	660.83	2000-02-15	1393	2000-02-15	30.06	2018-01-10	901.01	2014-01-10	951.48
2004-08-27	1619.88	2012-01-30	659.98	2000-02-16	1419	2000-02-16	30.05	2018-01-11	879.9	2014-01-13	907.17
2004-09-03	1608.08	2012-01-31	658.44	2000-02-17	1438	2000-02-17	29.46	2018-01-12	844.69	2014-01-14	880.91
2004-09-10	1599.22	2012-02-01	659.99	2000-02-18	1454	2000-02-18	29.51	2018-01-15	853.46	2014-01-15	894.92
2004-09-17	1592.84	2012-02-02	657.92	2000-02-21	1466	2000-02-21	25.93	2018-01-16	840.83	2014-01-16	1067.5
2004-09-24	1614.05	2012-02-03	656.89	2000-02-22	1481	2000-02-22	29.62	2018-01-17	826.12	2014-01-17	1211.14
2004-10-08	1590	2012-02-06	656.35	2000-02-23	1491	2000-02-23	29.39	2018-01-18	808.78	2014-01-20	1321.89
2004-10-15	1597.48	2012-02-07	656.15	2000-02-24	1501	2000-02-24	29.97	2018-01-19	808.07	2014-01-21	1421.55
2004-10-22	1603.17	2012-02-08	658.78	2000-02-25	1511	2000-02-25	30.35	2018-01-22	814.97	2014-01-22	1438.9
2004-10-29	1578.13	2012-02-09	660.67	2000-02-28	1521	2000-02-28	30.13	2018-01-23	841.63	2014-01-24	1375.52
2004-11-05	1561.48	2012-02-10	667.74	2000-02-29	1531	2000-02-29	30.43	2018-01-24	873.73	2014-01-27	1351.47
2004-11-12	1544.29	2012-02-13	677.31	2000-03-01	1547	2000-03-01	31.77	2018-01-25	902.43	2014-01-28	1209.63
2004-11-19	1527.39	2012-02-14	685.68	2000-03-02	1561	2000-03-02	31.69	2018-01-26	915.05	2014-01-29	1164.54
2004-11-26	1519.3	2012-02-15	705.37	2000-03-03	1578	2000-03-03	31.51	2018-01-29	928.1	2014-01-30	978.42
2004-12-03	1520.93	2012-02-16	717.6	2000-03-06	1588	2000-03-06	32.18	2018-01-30	919.14	2014-02-07	1009.35
2004-12-10	1516.19	2012-02-17	732.06	2000-03-07	1602	2000-03-07	34.13	2018-01-31	902.32	2014-02-10	1023.75
2004-12-17	1514.8	2012-02-20	740.61	2000-03-08	1618	2000-03-08	31.26	2018-02-01	882.27	2014-02-11	1150.49
2004-12-24	1526.09	2012-02-21	749.14	2000-03-09	1634	2000-03-09	31.69	2018-02-02	869.09	2014-02-12	1218.38
2004-12-31	1524.72	2012-02-22	754.99	2000-03-10	1645	2000-03-10	31.76	2018-02-05	859.67	2014-02-13	1260.71
2005-01-14	1549.99	2012-02-23	765.46	2000-03-13	1649	2000-03-13	32.02	2018-02-06	864.39	2014-02-14	1274.12
2005-01-21	1560.46	2012-02-24	774.02	2000-03-14	1645	2000-03-14	31.69	2018-02-07	875.29	2014-02-17	1286.72
2005-01-28	1592.56	2012-02-27	779.05	2000-03-15	1640	2000-03-15	30.72	2018-02-08	872.13	2014-02-18	1293.97
2005-02-11	1635	2012-02-28	785.45	2000-03-16	1633	2000-03-16	31.09	2018-02-09	880.55	2014-02-19	1293.09
2005-02-25	1641.57	2012-02-29	793.94	2000-03-17	1630	2000-03-17	30.91	2018-02-12	883	2014-02-20	1248.52
2005-03-04	1639.39	2012-03-01	804.68	2000-03-20	1628	2000-03-20	29.43	2018-02-13	884.7	2014-02-21	1229.76
2005-03-11	1645.03	2012-03-02	815.6	2000-03-21	1624	2000-03-21	28	2018-02-14	874.37	2014-02-24	1130.68
2005-03-18	1657.83	2012-03-05	820.99	2000-03-22	1620	2000-03-22	27.46	2018-02-22	922.97	2014-02-25	1113.92
2005-03-25	1658.53	2012-03-06	835.99	2000-03-23	1617	2000-03-23	27.31	2018-02-23	945.91	2014-02-26	1101.68
2005-04-01	1653.78	2012-03-07	853.92	2000-03-24	1618	2000-03-24	28.02	2018-02-24	965.79	2014-02-27	1083.7
2005-04-08	1653.52	2012-03-08	870.55	2000-03-27	1623	2000-03-27	27.79	2018-02-27	966.93	2014-02-28	1052.13
2005-04-15	1657.94	2012-03-09	883.18	2000-03-28	1627	2000-03-28	27.09	2018-02-28	950.83	2014-03-03	1055.93
2005-04-22	1663.29	2012-03-12	895.29	2000-03-29	1638	2000-03-29	26.45	2018-03-01	949.74	2014-03-04	1049.06
2005-05-06	1654	2012-03-13	907.21	2000-03-30	1651	2000-03-30	26.7	2018-03-02	963.7	2014-03-05	1037.98
2005-05-13	1650.73	2012-03-14	924.61	2000-03-31	1660	2000-03-31	26.9	2018-03-05	974.44	2014-03-06	1004.83
2005-05-20	1639.45	2012-03-15	940.7	2000-04-03	1669	2000-04-03	26.43	2018-03-06	980.08	2014-03-07	992.34
2005-05-27	1629.12	2012-03-16	947.85	2000-04-04	1676	2000-04-04	25.45	2018-03-07	975.28	2014-03-10	979.89
2005-06-03	1605.05	2012-03-19	956.74	2000-04-05	1679	2000-04-05	25.83	2018-03-08	963.92	2014-03-11	926.59
2005-06-10	1592.77	2012-03-20	964.15	2000-04-06	1682	2000-04-06	25.69	2018-03-09	978.67	2014-03-12	894.88
2005-06-17	1581.3	2012-03-21	967.95	2000-04-07	1684	2000-04-07	25.04	2018-03-12	986.3	2014-03-13	872.76
2005-06-24	1562.11	2012-03-22	968.95	2000-04-10	1686	2000-04-10	23.85	2018-03-13	974.6	2014-03-14	860.81
2005-07-01	1521.51	2012-03-23	970.36	2000-04-11	1684	2000-04-11	24.14	2018-03-14	970.91	2014-03-17	857.64
2005-07-08	1488.27	2012-03-26	966.2	2000-04-12	1681	2000-04-12	25.41	2018-03-15	975.23	2014-03-18	866.28
2005-07-15	1462.45	2012-03-27	963.6	2000-04-13	1679	2000-04-13	25.38	2018-03-16	975.19	2014-03-19	867.79
2005-07-22	1453.32	2012-03-28	956.98	2000-04-14	1676	2000-04-14	25.57	2018-03-19	972.52	2014-03-20	858.84
2005-07-29	1451.8	2012-03-29	948.63	2000-04-17	1674	2000-04-17	25.89	2018-03-20	975.57	2014-03-21	824.86
2005-08-05	1420.75	2012-03-30	936.79	2000-04-18	1670	2000-04-18	26.11	2018-03-21	971.93	2014-03-24	815.9
2005-08-12	1421.57	2012-04-05	904.89	2000-04-19	1661	2000-04-19	27.35	2018-03-22	979.84	2014-03-25	815.9
2005-08-19	1437.4	2012-04-06	894.65	2000-04-20	1656	2000-04-20	25.88	2018-03-23	982.9	2014-03-26	802.74
2005-08-26	1437.68	2012-04-09	877.45	2000-04-25	1647	2000-04-24	26.04	2018-03-26	995.34	2014-03-27	792.12
2005-09-02	1446.19	2012-04-10	868.17	2000-04-26	1641	2000-04-25	25.33	2018-03-27	994.28	2014-03-28	790.03
2005-09-09	1466.15	2012-04-11	860.67	2000-04-27	1635	2000-04-26	24.65	2018-03-28	969.53	2014-03-31	792.12
2005-09-16	1487.95	2012-04-12	850.43	2000-04-28	1628	2000-04-27	25.42	2018-03-29	946.91	2014-04-01	809.65
2005-09-23	1511.31	2012-04-13	843.74	2000-05-02	1622	2000-04-28	25.74	2018-03-30	938.23	2014-04-02	809.56
2005-10-07	1527	2012-04-16	832.83	2000-05-03	1615	2000-05-01	25.87	2018-04-02	929.22	2014-04-03	810.74
2005-10-14	1508.51	2012-04-17	824.96	2000-05-04	1609	2000-05-02	26.89	2018-04-03	907.98	2014-04-04	813.56
2005-10-21	1502.61	2012-04-18	819.46	2000-05-05	1609	2000-05-03	26.75	2018-04-04	876.47	2014-04-08	852.04
2005-10-28	1501.56	2012-04-19	811.93	2000-05-08	1607	2000-05-04	26.98	2018-04-09	859.18	2014-04-09	868.66
2005-11-04	1488.06	2012-04-20	808.39	2000-05-09	1609	2000-05-05	27.29	2018-04-10	870	2014-04-10	869.1
2005-11-11	1465.08	2012-04-23	799.16	2000-05-10	1611	2000-05-08	28.09	2018-04-11	880.45	2014-04-11	870.18
2005-11-18	1446.46	2012-04-24	791.22	2000-05-11	1614	2000-05-09	28.65	2018-04-12	879.08	2014-04-14	860.12
2005-11-25	1434.94	2012-04-25	784.89	2000-05-12	1616	2000-05-10	28.1	2018-04-13	902.79	2014-04-15	849.44
2005-12-02	1428.08	2012-04-26	783.03	2000-05-15	1615	2000-05-11	29.11	2018-04-16	913.86	2014-04-16	845.88
2005-12-09	1421.39	2012-04-27	776.97	2000-05-16	1612	2000-05-12	29.62	2018-04-17	913.87	2014-04-17	843.64
2005-12-16	1430.58	2012-05-02	770.89	2000-05-17	1610	2000-05-15	29.92	2018-04-18	936.19	2014-04-18	843.64
2005-12-23	1449.49	2012-05-03	759.69	2000-05-18	1609	2000-05-16	29.73	2018-04-19	963.53	2014-04-21	842.87
2005-12-30	1460	2012-05-04	753.76	2000-05-19	1607	2000-05-17	29.32	2018-04-20	968.61	2014-04-22	840.71
2006-01-06	1459.65	2012-05-07	748.38	2000-05-22	1606	2000-05-18	30.33	2018-04-23	978.27	2014-04-23	841.59
2006-01-13	1474.87	2012-05-08	741.49	2000-05-23	1598	2000-05-19	29.89	2018-04-24	989.04	2014-04-24	831.65
2006-01-20	1474.66	2012-05-09	734.27	2000-05-24	1589	2000-05-22	28.61	2018-04-25	1000.1	2014-04-25	825.33
2006-01-27	1470	2012-05-10	727.24	2000-05-25	1582	2000-05-23	28.78	2018-04-26	1003.63	2014-04-28	825.02
2006-02-10	1456.6	2012-05-11	721.69	2000-05-26	1576	2000-05-24	29.93	2018-04-27	998.63	2014-04-29	816.49
2006-02-17	1459.56	2012-05-14	712.36	2000-05-30	1569	2000-05-25	30.51	2018-05-02	977.01	2014-04-30	812.63
2006-02-24	1462.3	2012-05-15	704.71	2000-05-31	1566	2000-05-26	30	2018-05-03	1010.33	2014-05-05	810.03
2006-03-03	1463.42	2012-05-16	698.36	2000-06-01	1562	2000-05-30	30.35	2018-05-04	1021.34	2014-05-06	810.25
2006-03-10	1474.95	2012-05-17	693.15	2000-06-02	1562	2000-05-31	29.01	2018-05-07	1024.16	2014-05-07	807.7
2006-03-17	1474.24	2012-05-18	688.84	2000-06-05	1561	2000-06-01	30.14	2018-05-08	1052.11	2014-05-08	796.01
2006-03-24	1485.56	2012-05-21	676.52	2000-06-06	1559	2000-06-02	30.35	2018-05-09	1076.78	2014-05-09	788.29
2006-03-31	1492.93	2012-05-22	668.9	2000-06-07	1559	2000-06-05	29.7	2018-05-10	1086.39	2014-05-12	781.87
2006-04-07	1497.12	2012-05-23	663.58	2000-06-08	1562	2000-06-06	29.75	2018-05-11	1086.71	2014-05-13	779.87
2006-04-14	1505	2012-05-24	655.71	2000-06-09	1564	2000-06-07	29.95	2018-05-14	1098.33	2014-05-14	774.59
2006-04-21	1512.97	2012-05-25	649.53	2000-06-12	1566	2000-06-08	29.78	2018-05-15	1099.97	2014-05-15	770.45
2006-04-28	1523.4	2012-05-28	644.66	2000-06-13	1569	2000-06-09	30.2	2018-05-16	1086.06	2014-05-16	721.2
2006-05-05	1531	2012-05-29	641.19	2000-06-14	1570	2000-06-12	31.74	2018-05-17	1057.1	2014-05-19	720.01
2006-05-12	1536.8	2012-05-30	636.94	2000-06-15	1577	2000-06-13	32.56	2018-05-18	1044.25	2014-05-20	719.26
2006-05-19	1541.14	2012-05-31	631.63	2000-06-16	1586	2000-06-14	32.85	2018-05-21	1049.03	2014-05-21	718.02
2006-06-02	1540.97	2012-06-01	627.79	2000-06-19	1592	2000-06-15	32.95	2018-05-22	1034.46	2014-05-22	716.18
2006-06-09	1536.37	2012-06-04	622.68	2000-06-20	1599	2000-06-16	32.33	2018-05-23	1015.74	2014-05-23	715.11
2006-06-16	1534	2012-06-05	620.13	2000-06-21	1612	2000-06-19	31.69	2018-05-24	997.79	2014-05-26	715.91
2006-06-23	1528.61	2012-06-06	614.45	2000-06-22	1620	2000-06-20	33.05	2018-05-25	979.59	2014-05-27	717.86
2006-06-30	1525.49	2012-06-08	606.3	2000-06-23	1624	2000-06-21	31.37	2018-05-28	957.94	2014-05-28	718.3
2006-07-07	1532.7	2012-06-11	600.18	2000-06-26	1626	2000-06-22	32.19	2018-05-29	945.4	2014-05-29	714.3
2006-07-14	1533.44	2012-06-12	597.66	2000-06-27	1625	2000-06-23	32.25	2018-05-30	932.67	2014-05-30	709.06
2006-07-21	1523.53	2012-06-13	595.4	2000-06-28	1621	2000-06-26	31.63	2018-05-31	940.98	2014-06-03	709.25
2006-07-28	1528.65	2012-06-14	595	2000-06-29	1618	2000-06-27	32.06	2018-06-01	977.3	2014-06-04	717.1
2006-08-04	1531.96	2012-06-15	590.29	2000-06-30	1616	2000-06-28	31.9	2018-06-04	1008.4	2014-06-05	717.1
2006-08-11	1530.46	2012-06-18	589.28	2000-07-03	1613	2000-06-29	32.72	2018-06-05	1029.89	2014-06-06	725
2006-08-18	1530.77	2012-06-19	587.84	2000-07-04	1610	2000-06-30	32.5	2018-06-06	1056.52	2014-06-09	742.5
2006-08-25	1532	2012-06-20	587.75	2000-07-05	1607	2000-07-03	31.1	2018-06-07	1077.58	2014-06-10	785.83
2006-09-08	1536	2012-06-21	587	2000-07-06	1603	2000-07-04	29.58	2018-06-08	1071.09	2014-06-11	797.53
2006-09-22	1549.68	2012-06-25	586.43	2000-07-07	1601	2000-07-05	30.67	2018-06-11	1058.33	2014-06-12	806.36
2006-10-13	1560.67	2012-06-26	583.75	2000-07-10	1600	2000-07-06	29.99	2018-06-12	1046.58	2014-06-13	806.96
2006-10-27	1580.89	2012-06-27	581.62	2000-07-11	1600	2000-07-07	30.28	2018-06-13	1049.61	2014-06-16	803.17
2006-11-03	1601.42	2012-06-28	576.82	2000-07-12	1604	2000-07-10	29.69	2018-06-14	1062.33	2014-06-17	800.78
2006-11-10	1606.77	2012-06-29	574.59	2000-07-13	1609	2000-07-11	29.7	2018-06-15	1073.27	2014-06-18	789.75
2006-11-17	1636.95	2012-07-02	572.21	2000-07-14	1616	2000-07-12	30.32	2018-06-19	1074.48	2014-06-19	791.85
2006-11-24	1680.26	2012-07-03	572.71	2000-07-17	1621	2000-07-13	31.47	2018-06-20	1057.24	2014-06-20	814.44
2006-12-01	1680.26	2012-07-04	574.73	2000-07-18	1626	2000-07-14	31.4	2018-06-21	1033.48	2014-06-23	832.7
2006-12-08	1709.16	2012-07-05	577.01	2000-07-19	1626	2000-07-17	30.83	2018-06-22	1026.95	2014-06-24	875.43
2006-12-15	1730.33	2012-07-06	579.48	2000-07-20	1629	2000-07-18	31.94	2018-06-25	1022.94	2014-06-25	1024.05
2006-12-22	1750.04	2012-07-09	581.88	2000-07-21	1628	2000-07-19	31.42	2018-06-26	1015.45	2014-06-26	1023.51
2007-01-05	1804.43	2012-07-10	587.22	2000-07-24	1629	2000-07-20	30.93	2018-06-27	994.87	2014-06-27	1024.91
2007-01-12	1806.4	2012-07-11	594.17	2000-07-25	1629	2000-07-21	28.56	2018-06-28	988.42	2014-06-30	1025.44
2007-01-19	1816.27	2012-07-12	596.59	2000-07-26	1628	2000-07-24	28.02	2018-06-29	997.63	2014-07-01	1021.99
2007-01-26	1823.54	2012-07-13	601.88	2000-07-27	1628	2000-07-25	27.95	2018-07-02	1011.61	2014-07-02	1019.29
2007-02-02	1823.84	2012-07-16	606.55	2000-07-28	1634	2000-07-26	27.81	2018-07-04	1054.34	2014-07-03	1009.43
2007-02-16	1799.58	2012-07-17	608.83	2000-07-31	1642	2000-07-27	28.02	2018-07-05	1070.36	2014-07-04	1002.23
2007-03-02	1788	2012-07-18	614.44	2000-08-01	1645	2000-07-28	28.18	2018-07-06	1087.17	2014-07-07	1029.72
2007-03-16	1745.4	2012-07-19	618.78	2000-08-02	1646	2000-07-31	27.43	2018-07-09	1084.11	2014-07-08	1040.49
2007-03-23	1736.98	2012-07-20	627.04	2000-08-03	1648	2000-08-01	27.79	2018-07-10	1060.93	2014-07-09	1050.56
2007-03-30	1726.57	2012-07-23	646.04	2000-08-04	1650	2000-08-02	28.26	2018-07-11	1058.58	2014-07-10	1053.38
2007-04-06	1711.89	2012-07-24	653.08	2000-08-07	1651	2000-08-03	28.66	2018-07-12	1066.25	2014-07-11	1053.49
2007-04-13	1706	2012-07-25	658.95	2000-08-08	1647	2000-08-04	29.96	2018-07-13	1077.7	2014-07-14	1035.11
2007-04-20	1696.78	2012-07-26	664.14	2000-08-09	1642	2000-08-07	28.91	2018-07-16	1088.12	2014-07-15	1009.39
2007-04-27	1689.11	2012-07-27	668.66	2000-08-10	1641	2000-08-08	29.12	2018-07-17	1095.53	2014-07-16	984.64
2007-05-11	1690.5	2012-07-30	674.03	2000-08-11	1640	2000-08-09	30.35	2018-07-18	1084.94	2014-07-17	961.4
2007-05-18	1710.18	2012-07-31	676.34	2000-08-14	1637	2000-08-10	31.34	2018-07-19	1073.11	2014-07-18	955.38
2007-05-25	1745.92	2012-08-01	679.57	2000-08-15	1634	2000-08-11	31.02	2018-07-20	1081.51	2014-07-21	951.26
2007-06-01	1769.87	2012-08-02	680.72	2000-08-16	1632	2000-08-14	31.94	2018-07-23	1102.8	2014-07-22	950.62
2007-06-15	1809.68	2012-08-03	683.73	2000-08-17	1631	2000-08-15	31.67	2018-07-24	1145.63	2014-07-23	975.11
2007-06-29	1831.13	2012-08-06	682.09	2000-08-18	1629	2000-08-16	31.8	2018-07-25	1148.16	2014-07-24	1058.94
2007-07-06	1857.01	2012-08-07	682.42	2000-08-21	1628	2000-08-17	31.94	2018-07-26	1129.06	2014-07-25	1087.92
2007-07-13	1871.19	2012-08-08	683.17	2000-08-22	1627	2000-08-18	31.99	2018-07-27	1122.5	2014-07-28	1109.98
2007-07-27	1911.96	2012-08-09	684.8	2000-08-23	1629	2000-08-21	32.47	2018-07-30	1126.37	2014-07-29	1112.79
2007-08-03	1922.28	2012-08-10	686.59	2000-08-24	1633	2000-08-22	31.22	2018-07-31	1155.63	2014-07-30	1069.73
2007-08-10	1951.33	2012-08-13	690.41	2000-08-25	1638	2000-08-23	32.02	2018-08-01	1163.53	2014-07-31	1035.78
2007-08-17	1963.2	2012-08-14	695.51	2000-08-29	1641	2000-08-24	31.63	2018-08-02	1156.24	2014-08-01	974.57
2007-08-24	1989.67	2012-08-15	700.17	2000-08-30	1645	2000-08-25	32.03	2018-08-03	1162.62	2014-08-04	947.49
2007-08-31	2020.7	2012-08-16	707.3	2000-08-31	1652	2000-08-28	32.87	2018-08-06	1168.57	2014-08-05	922.83
2007-09-07	2068.2	2012-08-17	710.05	2000-09-01	1661	2000-08-29	32.74	2018-08-07	1147.28	2014-08-06	895.38
2007-09-14	2105.02	2012-08-20	717.77	2000-09-04	1666	2000-08-30	33.32	2018-08-08	1122.83	2014-08-07	903.56
2007-09-26	2136.88	2012-08-21	717.77	2000-09-05	1671	2000-08-31	33.12	2018-08-09	1116.99	2014-08-08	938.7
2007-10-05	2139.02	2012-08-22	727.4	2000-09-06	1676	2000-09-01	33.38	2018-08-10	1120.64	2014-08-11	978.15
2007-10-12	2161.09	2012-08-23	741.72	2000-09-07	1689	2000-09-04	32.84	2018-08-13	1136.22	2014-08-12	1000.56
2007-10-19	2186.93	2012-08-24	753.9	2000-09-08	1696	2000-09-05	33.83	2018-08-14	1142.12	2014-08-13	1012.53
2007-10-26	2215.6	2012-08-27	768.89	2000-09-11	1701	2000-09-06	34.9	2018-08-15	1145.21	2014-08-14	1060.01
2007-11-02	2255.25	2012-08-28	782.76	2000-09-12	1705	2000-09-07	35.39	2018-08-16	1132.36	2014-08-15	1143.25
2007-11-09	2281.12	2012-08-29	793.08	2000-09-13	1708	2000-09-08	33.63	2018-08-17	1137.7	2014-08-18	1141.95
2007-11-16	2324.05	2012-08-30	796.28	2000-09-14	1711	2000-09-11	35.14	2018-08-20	1146.78	2014-08-19	1138.49
2007-11-23	2346.24	2012-08-31	803.17	2000-09-15	1714	2000-09-12	34.28	2018-08-21	1156.86	2014-08-20	1111.22
2007-11-30	2432.61	2012-09-03	804.27	2000-09-18	1719	2000-09-13	33.82	2018-08-22	1167.78	2014-08-21	1103.91
2007-12-07	2467.61	2012-09-04	798.58	2000-09-19	1725	2000-09-14	34.07	2018-08-23	1166.73	2014-08-22	1100.33
2007-12-14	2498.87	2012-09-05	788.74	2000-09-20	1732	2000-09-15	35.92	2018-08-24	1155.76	2014-08-25	1065.78
2007-12-21	2536.93	2012-09-06	782	2000-09-21	1737	2000-09-18	36.88	2018-08-27	1154.69	2014-08-26	1053.33
2007-12-28	2554.85	2012-09-07	782	2000-09-22	1738	2000-09-19	36.51	2018-08-28	1154.45	2014-08-27	1018.87
2008-01-04	2561.22	2012-09-10	782	2000-09-25	1740	2000-09-20	37.2	2018-08-29	1145.81	2014-08-28	998.4
2008-01-11	2607.72	2012-09-11	751.53	2000-09-26	1739	2000-09-21	34	2018-08-30	1125.1	2014-08-29	940.01
2008-01-18	2611.57	2012-09-12	745.1	2000-09-27	1738	2000-09-22	32.68	2018-08-31	1114.92	2014-09-01	889.31
2008-01-30	2580.85	2012-09-13	742.55	2000-09-28	1737	2000-09-25	31.57	2018-09-03	1111.59	2014-09-02	898.3
2008-02-08	2544.72	2012-09-14	738.95	2000-09-29	1739	2000-09-26	31.5	2018-09-04	1105.29	2014-09-03	911.08
2008-02-15	2539.13	2012-09-17	734.81	2000-10-02	1735	2000-09-27	31.46	2018-09-05	1085.17	2014-09-04	919.69
2008-02-22	2478.97	2012-09-18	732.82	2000-10-03	1729	2000-09-28	30.34	2018-09-06	1075.26	2014-09-05	916.55
2008-02-29	2419.73	2012-09-19	730.32	2000-10-04	1726	2000-09-29	30.84	2018-09-07	1095.74	2014-09-09	913.84
2008-03-07	2389.82	2012-09-20	726.67	2000-10-05	1721	2000-10-02	32.18	2018-09-10	1094.3	2014-09-10	900.14
2008-03-14	2331.69	2012-09-21	725.87	2000-10-06	1720	2000-10-03	32.07	2018-09-11	1073.33	2014-09-11	867.65
2008-03-21	2307.29	2012-09-24	727.08	2000-10-09	1719	2000-10-04	31.43	2018-09-12	1055.93	2014-09-12	862.45
2008-03-28	2254.15	2012-09-25	724.72	2000-10-10	1719	2000-10-05	30.53	2018-09-13	1056.35	2014-09-15	854.55
2008-04-04	2227.53	2012-09-26	714.94	2000-10-11	1718	2000-10-06	30.86	2018-09-14	1055.21	2014-09-16	848.33
2008-04-11	2237.68	2012-09-27	708.47	2000-10-12	1718	2000-10-09	31.86	2018-09-17	1052.71	2014-09-17	846.92
2008-04-18	2276.72	2012-09-28	703.55	2000-10-13	1721	2000-10-10	33.18	2018-09-18	1051.32	2014-09-18	829.19
2008-04-25	2359.94	2012-10-08	680.53	2000-10-16	1724	2000-10-11	33.25	2018-09-19	1053.25	2014-09-19	829.03
2008-05-02	2441.82	2012-10-09	674.34	2000-10-17	1727	2000-10-12	36.06	2018-09-20	1051.81	2014-09-22	812.41
2008-05-09	2550.81	2012-10-10	669.25	2000-10-18	1732	2000-10-13	34.99	2018-09-21	1052.81	2014-09-23	798.12
2008-05-16	2719.25	2012-10-11	667.82	2000-10-19	1736	2000-10-16	32.92	2018-09-25	1061.85	2014-09-24	800.23
2008-05-23	2835.72	2012-10-12	666.2	2000-10-20	1740	2000-10-17	32.99	2018-09-26	1062.3	2014-09-26	780.92
2008-05-30	2886.92	2012-10-15	661.73	2000-10-23	1744	2000-10-18	33.48	2018-09-27	1076.24	2014-09-29	779.23
2008-06-06	2848.06	2012-10-16	659.67	2000-10-24	1748	2000-10-19	32.91	2018-09-28	1093.28	2014-09-30	786.12
2008-06-13	2743.37	2012-10-17	658.93	2000-10-25	1751	2000-10-20	33.75	2018-10-08	1153.71	2014-10-08	930.05
2008-06-20	2642.95	2012-10-18	656.94	2000-10-26	1754	2000-10-23	33.76	2018-10-09	1145.03	2014-10-09	946.08
2008-06-27	2493.13	2012-10-19	655.25	2000-10-27	1756	2000-10-24	33.37	2018-10-10	1137.57	2014-10-10	970.36
2008-07-04	2340.45	2012-10-22	652.94	2000-10-30	1758	2000-10-25	32.96	2018-10-11	1151.84	2014-10-13	974.9
2008-07-11	2144.28	2012-10-23	651.45	2000-10-31	1759	2000-10-26	33.71	2018-10-12	1178.88	2014-10-14	988.76
2008-07-18	2098.17	2012-10-24	649.81	2000-11-01	1759	2000-10-27	32.74	2018-10-15	1191.56	2014-10-15	992.24
2008-07-25	2049.57	2012-10-25	648.56	2000-11-02	1761	2000-10-30	32.81	2018-10-16	1176.27	2014-10-16	990.18
2008-08-01	2011.47	2012-10-26	645.48	2000-11-03	1762	2000-10-31	32.7	2018-10-17	1166.52	2014-10-17	985.09
2008-08-08	1994.97	2012-10-29	643.53	2000-11-06	1761	2000-11-01	33.25	2018-10-18	1161.39	2014-10-20	985.64
2008-08-15	1958.43	2012-10-30	642.17	2000-11-07	1759	2000-11-02	32.54	2018-10-19	1166.38	2014-10-21	980.01
2008-08-22	1927.3	2012-10-31	641.16	2000-11-08	1756	2000-11-03	32.71	2018-10-22	1172.12	2014-10-22	977.75
2008-08-29	1847.03	2012-11-01	639.61	2000-11-09	1752	2000-11-06	32.86	2018-10-23	1178.49	2014-10-23	978.6
2008-09-05	1774.2	2012-11-02	636.29	2000-11-10	1747	2000-11-07	33.4	2018-10-24	1167.22	2014-10-24	981.63
2008-09-12	1737.72	2012-11-05	634.53	2000-11-13	1742	2000-11-08	33.24	2018-10-25	1143.46	2014-10-27	1027.99
2008-09-24	1699.73	2012-11-06	631.84	2000-11-14	1732	2000-11-09	33.92	2018-10-26	1128.51	2014-10-28	1082.36
2008-10-03	1553.99	2012-11-07	627.56	2000-11-15	1723	2000-11-10	34.02	2018-10-29	1130.88	2014-10-29	1160.56
2008-10-10	1491.43	2012-11-08	626.58	2000-11-16	1716	2000-11-13	34.47	2018-10-30	1131.72	2014-10-30	1222.41
2008-10-17	1422.83	2012-11-09	626.79	2000-11-17	1711	2000-11-14	34.87	2018-10-31	1130.09	2014-10-31	1219.28
2008-10-24	1341.81	2012-11-12	630.36	2000-11-20	1708	2000-11-15	35.58	2018-11-07	1039.79	2014-11-03	1188.63
2008-10-31	1290.77	2012-11-13	632.18	2000-11-21	1701	2000-11-16	35.12	2018-11-08	1005.55	2014-11-04	1175.97
2008-11-07	1253.46	2012-11-14	635.2	2000-11-22	1696	2000-11-17	35.45	2018-11-09	941.73	2014-11-05	1173.16
2008-11-14	1212.09	2012-11-15	638.27	2000-11-23	1693	2000-11-20	35.22	2018-11-12	917.72	2014-11-06	1193.42
2008-11-21	1188.35	2012-11-16	640.61	2000-11-24	1691	2000-11-21	35.16	2018-11-13	895.83	2014-11-07	1188.76
2008-11-28	1181.45	2012-11-19	643.94	2000-11-27	1688	2000-11-22	35.4	2018-11-14	849.99	2014-11-10	1186.54
2008-12-05	1146.68	2012-11-20	647.74	2000-11-28	1683	2000-11-23	33.28	2018-11-15	835.45	2014-11-11	1159.71
2008-12-12	1196.74	2012-11-21	650.7	2000-11-29	1678	2000-11-24	33.12	2018-11-16	862.96	2014-11-12	1144.27
2008-12-19	1273.46	2012-11-22	654.18	2000-11-30	1672	2000-11-27	35.38	2018-11-19	863.93	2014-11-13	1133.38
2008-12-26	1277.58	2012-11-23	655.04	2000-12-01	1664	2000-11-28	34.22	2018-11-20	850	2014-11-14	1105
2009-01-02	1267.79	2012-11-26	657.12	2000-12-04	1657	2000-11-29	34.63	2018-11-21	829.33	2014-11-17	1097.53
2009-01-09	1217.63	2012-11-27	660.66	2000-12-05	1647	2000-11-30	33.82	2018-11-22	831.04	2014-11-18	1055.61
2009-01-16	1197.87	2012-11-28	661.1	2000-12-06	1639	2000-12-01	32.02	2018-11-23	840.74	2014-11-19	1047.75
2009-01-23	1179.48	2012-11-29	659.02	2000-12-07	1633	2000-12-04	31.22	2018-11-26	887.03	2014-11-20	1053.66
2009-01-30	1160.32	2012-11-30	658.78	2000-12-08	1621	2000-12-05	29.53	2018-11-27	970.46	2014-11-21	1098.49
2009-02-06	1133.88	2012-12-03	658.02	2000-12-11	1614	2000-12-06	29.85	2018-11-28	1011.09	2014-11-24	1156.14
2009-02-13	1097.03	2012-12-04	657.67	2000-12-12	1598	2000-12-07	29.35	2018-11-29	998.01	2014-11-25	1195.57
2009-02-20	1080.27	2012-12-05	656.02	2000-12-13	1587	2000-12-08	28.44	2018-11-30	966.18	2014-11-26	1231.92
2009-02-27	1072.66	2012-12-06	656.43	2000-12-14	1581	2000-12-11	29.5	2018-12-03	933.93	2014-11-27	1296.48
2009-03-06	1079.23	2012-12-07	655.96	2000-12-15	1582	2000-12-12	29.68	2018-12-04	943.09	2014-11-28	1302.68
2009-03-13	1109.64	2012-12-10	654.67	2000-12-18	1584	2000-12-13	28.74	2018-12-05	972.57	2014-12-01	1305.82
2009-03-20	1161.37	2012-12-11	654.72	2000-12-19	1588	2000-12-14	27.99	2018-12-06	990.03	2014-12-02	1307.01
2009-03-27	1175.82	2012-12-12	654.25	2000-12-20	1592	2000-12-15	28.87	2018-12-07	1019.2	2014-12-03	1267.48
2009-04-03	1188.72	2012-12-13	654.84	2000-12-21	1596	2000-12-18	29.76	2018-12-10	1040.37	2014-12-04	1245.17
2009-04-10	1164.36	2012-12-14	653.73	2000-12-22	1598	2000-12-19	29.33	2018-12-11	1021.66	2014-12-05	1241.81
2009-04-17	1135.23	2012-12-17	656.55	2000-12-27	1600	2000-12-20	25.77	2018-12-12	1006.74	2014-12-08	1249.99
2009-04-24	1120.54	2012-12-18	659.22	2000-12-28	1598	2000-12-21	25.98	2018-12-13	1015	2014-12-09	1307.68
2009-05-01	1097	2012-12-19	660.86	2000-12-29	1599	2000-12-22	26.18	2018-12-14	1044.87	2014-12-10	1381.33
2009-05-08	1086.46	2012-12-20	664.05	2001-01-02	1599	2000-12-26	26.64	2018-12-17	1053.04	2014-12-11	1400.94
2009-05-15	1057.34	2012-12-21	665.57	2001-01-03	1596	2000-12-27	26.47	2018-12-18	1049.35	2014-12-12	1455.97
2009-05-22	1040.38	2012-12-24	668.07	2001-01-04	1594	2000-12-28	25.85	2018-12-19	1030.81	2014-12-15	1462.48
2009-05-29	1023.98	2012-12-25	669.55	2001-01-05	1591	2000-12-29	26.8	2018-12-20	967.37	2014-12-16	1516.95
2009-06-05	1020.72	2012-12-26	671.25	2001-01-08	1591	2001-01-02	27.21	2018-12-21	917.33	2014-12-17	1567.22
2009-06-12	1009.39	2012-12-27	671.56	2001-01-09	1593	2001-01-03	28	2018-12-24	912.25	2014-12-18	1574.48
2009-06-19	1012.86	2012-12-28	671.05	2001-01-10	1592	2001-01-04	28.14	2018-12-25	916.08	2014-12-19	1457.51
2009-06-26	1034.73	2012-12-31	670.55	2001-01-11	1587	2001-01-05	27.95	2018-12-26	917.26	2014-12-22	1423.57
2009-07-03	1025.99	2013-01-04	670.16	2001-01-12	1582	2001-01-08	27.32	2018-12-27	919.53	2014-12-23	1381.79
2009-07-10	1039.82	2013-01-07	671.88	2001-01-15	1581	2001-01-09	27.64	2018-12-28	928.79	2014-12-24	1265.13
2009-07-22	1058.29	2013-01-08	673.31	2001-01-16	1579	2001-01-10	29.48	2019-01-02	936.38	2014-12-25	1260.29
2009-07-29	1074.2	2013-01-09	676.55	2001-01-17	1573	2001-01-11	29.41	2019-01-03	931.38	2014-12-26	1254.93
2009-08-07	1117.31	2013-01-10	679.37	2001-01-18	1567	2001-01-12	30.05	2019-01-04	915.51	2014-12-29	1251.37
2009-08-14	1146.08	2013-01-11	678.61	2001-01-19	1566	2001-01-15	26.18	2019-01-07	917.15	2014-12-30	1250.23
2009-08-26	1161.27	2013-01-14	684.13	2001-01-22	1559	2001-01-16	30.29	2019-01-08	920.63	2014-12-31	1238.12
2009-09-04	1177.17	2013-01-15	687.11	2001-01-23	1552	2001-01-17	29.6	2019-01-09	921.85	2015-01-05	1219.26
2009-09-16	1182.44	2013-01-16	691.73	2001-01-24	1543	2001-01-18	30.45	2019-01-10	902.07	2015-01-06	1232.79
2009-09-25	1169.12	2013-01-17	697.13	2001-01-25	1537	2001-01-19	32.19	2019-01-11	878.21	2015-01-07	1304.58
2009-10-07	1154.21	2013-01-18	700.62	2001-01-26	1528	2001-01-22	32.19	2019-01-14	874.99	2015-01-08	1354.34
2009-10-16	1116.5	2013-01-21	702.53	2001-01-29	1523	2001-01-23	29.57	2019-01-15	851.61	2015-01-09	1404.84
2009-10-23	1113.51	2013-01-22	703.82	2001-01-30	1514	2001-01-24	29.05	2019-01-16	823.97	2015-01-12	1415.07
2009-11-04	1122.3	2013-01-23	704.44	2001-01-31	1504	2001-01-25	29.36	2019-01-17	814.47	2015-01-13	1400.58
2009-11-13	1426.14	2013-01-24	704.66	2001-02-01	1493	2001-01-26	29.77	2019-01-18	835.89	2015-01-14	1404.62
2009-11-20	1675.55	2013-01-25	705.28	2001-02-02	1488	2001-01-29	29.06	2019-01-21	856.33	2015-01-15	1401.75
2009-11-27	1808.61	2013-01-28	704.55	2001-02-05	1480	2001-01-30	29.06	2019-01-22	826.77	2015-01-16	1399.46
2009-12-04	1926.13	2013-01-30	698.85	2001-02-06	1472	2001-01-31	28.66	2019-01-23	788.54	2015-01-19	1400.47
2009-12-11	2110.29	2013-01-31	696.01	2001-02-07	1461	2001-02-01	29.82	2019-01-24	761.46	2015-01-20	1405.08
2009-12-18	2115.44	2013-02-01	690.44	2001-02-08	1455	2001-02-02	31.19	2019-01-25	746.1	2015-01-21	1406.12
2009-12-25	1853.68	2013-02-04	683.43	2001-02-09	1449	2001-02-05	30.55	2019-01-28	727.24	2015-01-22	1404.97
2010-01-01	1633.3	2013-02-05	677.1	2001-02-11	1449	2001-02-06	30.35	2019-01-29	692.64	2015-01-23	1397.28
2010-01-08	1672.6	2013-02-06	672.04	2001-02-12	1445	2001-02-07	31.27	2019-01-30	648.5	2015-01-26	1395.57
2010-01-15	1678.61	2013-02-07	664.03	2001-02-13	1445	2001-02-08	31.59	2019-01-31	621.83	2015-01-27	1384.71
2010-01-22	1655.14	2013-02-08	658.63	2001-02-14	1446	2001-02-09	31.03	2019-02-01	601.63	2015-01-28	1365.11
2010-02-03	1517.99	2013-02-18	652.01	2001-02-15	1453	2001-02-12	30.51	2019-02-11	599.99	2015-01-29	1343.11
2010-02-10	1403.05	2013-02-19	647.47	2001-02-16	1461	2001-02-13	30.36	2019-02-12	607.59	2015-01-30	1304.81
2010-02-19	1403.05	2013-02-20	644.43	2001-02-19	1469	2001-02-14	29.71	2019-02-13	615.94	2015-02-02	1267.84
2010-02-26	1255.95	2013-02-21	644.41	2001-02-20	1477	2001-02-15	28.8	2019-02-14	633.19	2015-02-03	1191.22
2010-03-05	1180.27	2013-02-22	645.76	2001-02-21	1488	2001-02-16	29.16	2019-02-15	650.5	2015-02-04	1076.82
2010-03-12	1162.14	2013-02-25	649.94	2001-02-22	1501	2001-02-19	27.31	2019-02-18	663.63	2015-02-05	1088.57
2010-03-19	1227.7	2013-02-26	653.34	2001-02-23	1510	2001-02-20	28.58	2019-02-19	667.48	2015-02-06	1176.53
2010-03-26	1418.62	2013-02-27	657.75	2001-02-26	1522	2001-02-21	28.53	2019-02-20	657.6	2015-02-09	1229.15
2010-04-02	1525.48	2013-02-28	662.39	2001-02-27	1531	2001-02-22	28.82	2019-02-21	659.3	2015-02-10	1258.02
2010-04-09	1584.54	2013-03-01	668.59	2001-02-28	1537	2001-02-23	29.04	2019-02-22	663.44	2015-02-11	1251.98
2010-04-16	1737.46	2013-03-04	678.44	2001-03-01	1538	2001-02-26	28.42	2019-02-25	667.37	2015-02-12	1240.9
2010-04-23	1859.57	2013-03-05	683.44	2001-03-02	1537	2001-02-27	28.13	2019-02-26	671.1	2015-02-13	1218.35
2010-04-30	1787.93	2013-03-06	690.57	2001-03-05	1537	2001-02-28	27.39	2019-02-27	678.65	2015-02-16	1192.74
2010-05-07	1675.09	2013-03-07	691.87	2001-03-06	1527	2001-03-01	27.62	2019-02-28	682.79	2015-02-17	1179.68
2010-05-14	1648.4	2013-03-08	696.41	2001-03-07	1520	2001-03-02	27.84	2019-03-01	682.69	2015-02-25	1133.21
2010-05-21	1654.7	2013-03-11	700.5	2001-03-08	1511	2001-03-05	28.6	2019-03-04	685.54	2015-02-26	1105.93
2010-05-28	1637.13	2013-03-12	705.04	2001-03-09	1500	2001-03-06	28.32	2019-03-05	690.59	2015-02-27	1083.54
2010-06-04	1547.94	2013-03-13	708.91	2001-03-12	1496	2001-03-07	29	2019-03-06	687.18	2015-03-02	1073.23
2010-06-11	1436.8	2013-03-14	713.29	2001-03-13	1493	2001-03-08	28.39	2019-03-07	681.68	2015-03-03	1057.95
2010-06-18	1345.22	2013-03-15	715.99	2001-03-14	1497	2001-03-09	28.01	2019-03-08	680.3	2015-03-04	1059.15
2010-06-25	1290.89	2013-03-18	718.28	2001-03-15	1502	2001-03-12	28	2019-03-11	684.58	2015-03-05	1062.13
2010-07-02	1254.69	2013-03-19	717.78	2001-03-16	1506	2001-03-13	27.59	2019-03-12	690.36	2015-03-06	1060.79
2010-07-09	1228.35	2013-03-20	716	2001-03-19	1508	2001-03-14	26.41	2019-03-13	693.87	2015-03-09	1051.6
2010-07-16	1182.71	2013-03-21	715.83	2001-03-20	1508	2001-03-15	26.55	2019-03-14	711	2015-03-10	1046.74
2010-07-23	1158.24	2013-03-22	716.82	2001-03-21	1508	2001-03-16	26.74	2019-03-15	731.67	2015-03-11	1050.41
2010-07-30	1149.03	2013-03-25	716.56	2001-03-22	1505	2001-03-19	26.15	2019-03-18	740.84	2015-03-12	1058.42
2010-08-06	1140.89	2013-03-26	716.2	2001-03-23	1502	2001-03-20	25.96	2019-03-19	735.93	2015-03-13	1062.05
2010-08-13	1141.08	2013-03-27	716.58	2001-03-26	1496	2001-03-21	26.8	2019-03-20	734.47	2015-03-16	1055.59
2010-08-20	1151.07	2013-03-28	716.59	2001-03-27	1486	2001-03-22	26.54	2019-03-21	721.56	2015-03-17	1047.15
2010-08-27	1167.38	2013-03-29	718.26	2001-03-28	1468	2001-03-23	27.3	2019-03-22	703.87	2015-03-18	1032.67
2010-09-03	1225.92	2013-04-01	715.17	2001-03-29	1452	2001-03-26	27.48	2019-03-25	698.81	2015-03-19	1006.11
2010-09-10	1311.41	2013-04-02	711.41	2001-03-30	1438	2001-03-27	27.75	2019-03-26	694.68	2015-03-20	1016.25
2010-09-17	1355.05	2013-04-03	710.63	2001-04-02	1430	2001-03-28	26.31	2019-03-27	688.5	2015-03-23	1017.64
2010-10-01	1359.54	2013-04-08	706.57	2001-04-03	1424	2001-03-29	26.32	2019-03-28	688.34	2015-03-24	1005.6
2010-10-15	1387.17	2013-04-09	705.11	2001-04-04	1423	2001-03-30	26.29	2019-03-29	686.28	2015-03-25	996.95
2010-10-22	1563.18	2013-04-10	704.53	2001-04-05	1424	2001-04-02	25.59	2019-04-01	680.81	2015-03-26	1006.07
2010-10-29	1875.11	2013-04-11	703	2001-04-06	1427	2001-04-03	26.19	2019-04-02	674.07	2015-03-27	1006.69
2010-11-05	1770.01	2013-04-12	702.2	2001-04-09	1427	2001-04-04	27.12	2019-04-03	662.57	2015-03-30	1010.95
2010-11-12	1681.37	2013-04-15	701.95	2001-04-10	1428	2001-04-05	27.26	2019-04-04	662.34	2015-03-31	1012.22
2010-11-19	1673.4	2013-04-16	701.49	2001-04-11	1428	2001-04-06	27.06	2019-04-08	668.15	2015-04-01	1042.81
2010-11-26	1712.57	2013-04-17	701.23	2001-04-12	1429	2001-04-09	27.28	2019-04-09	667.57	2015-04-02	1043.4
2010-12-03	1629.45	2013-04-18	698.63	2001-04-17	1429	2001-04-10	28.48	2019-04-10	673.17	2015-04-03	1042.27
2010-12-10	1528.62	2013-04-19	695.68	2001-04-18	1432	2001-04-11	28.18	2019-04-11	673.76	2015-04-07	1039.93
2010-12-17	1477.66	2013-04-22	692.97	2001-04-19	1441	2001-04-12	28.25	2019-04-12	672.51	2015-04-08	1044.39
2010-12-24	1430.89	2013-04-23	690.7	2001-04-20	1453	2001-04-16	28.79	2019-04-15	675.87	2015-04-09	1093.47
2010-12-31	1428.73	2013-04-24	690.22	2001-04-23	1462	2001-04-17	28.24	2019-04-16	695.92	2015-04-10	1214.08
2011-01-07	1412.09	2013-04-25	689.85	2001-04-24	1460	2001-04-18	27.95	2019-04-17	705.33	2015-04-13	1255.05
2011-01-14	1379.2	2013-04-26	687.53	2001-04-25	1462	2001-04-19	27.82	2019-04-18	712.36	2015-04-14	1251.19
2011-01-21	1338.63	2013-05-02	686.03	2001-04-26	1463	2001-04-20	27.28	2019-04-19	716.9	2015-04-15	1254.67
2011-01-28	1299.56	2013-05-03	684.53	2001-04-27	1461	2001-04-23	27.61	2019-04-22	721.3	2015-04-16	1251.59
2011-02-11	1269.32	2013-05-06	681.99	2001-04-30	1459	2001-04-24	26.86	2019-04-23	741.48	2015-04-17	1254.97
2011-02-18	1235.98	2013-05-07	677.96	2001-05-01	1453	2001-04-25	27.29	2019-04-24	758.28	2015-04-20	1278.12
2011-02-25	1267.32	2013-05-08	675.48	2001-05-02	1453	2001-04-26	28.44	2019-04-25	769.81	2015-04-21	1323.45
2011-03-04	1343.33	2013-05-09	675.48	2001-05-03	1454	2001-04-27	28.27	2019-04-26	781.23	2015-04-22	1323.86
2011-03-11	1468.29	2013-05-10	667.46	2001-05-04	1456	2001-04-30	28.46	2019-04-29	797.35	2015-04-23	1291.89
2011-03-18	1547.22	2013-05-13	664.34	2001-05-08	1460	2001-05-01	28.94	2019-04-30	871.87	2015-04-24	1268.62
2011-03-25	1575.72	2013-05-14	661.82	2001-05-09	1465	2001-05-02	27.8	2019-05-06	819.36	2015-04-27	1220.5
2011-04-01	1564.37	2013-05-15	660.02	2001-05-10	1472	2001-05-03	28.45	2019-05-07	803.08	2015-04-28	1202.54
2011-04-08	1505.89	2013-05-16	658.32	2001-05-11	1478	2001-05-04	28.36	2019-05-08	801.75	2015-04-29	1228.1
2011-04-15	1467.15	2013-05-17	656.5	2001-05-14	1481	2001-05-07	27.77	2019-05-09	835.13	2015-04-30	1223.5
2011-04-22	1503.36	2013-05-20	653	2001-05-15	1479	2001-05-08	27.39	2019-05-10	846.02	2015-05-04	1207.92
2011-04-29	1490.77	2013-05-21	650	2001-05-16	1473	2001-05-09	28.23	2019-05-13	858.32	2015-05-05	1199.58
2011-05-06	1475.02	2013-05-22	648.82	2001-05-17	1466	2001-05-10	28.52	2019-05-14	872.32	2015-05-06	1184.79
2011-05-13	1478.91	2013-05-23	646.01	2001-05-18	1461	2001-05-11	28.55	2019-05-15	856.37	2015-05-07	1146.36
2011-05-20	1489.48	2013-05-24	643.63	2001-05-21	1452	2001-05-14	28.71	2019-05-16	850.83	2015-05-08	1207.53
2011-05-27	1511.29	2013-05-27	641.04	2001-05-22	1442	2001-05-15	28.98	2019-05-17	861.07	2015-05-11	1240.48
2011-06-03	1504.79	2013-05-28	638.77	2001-05-23	1433	2001-05-16	28.86	2019-05-20	869.79	2015-05-12	1247.63
2011-06-10	1490.67	2013-05-29	638.07	2001-05-24	1423	2001-05-17	28.91	2019-05-21	874.74	2015-05-13	1320.6
2011-06-17	1492.24	2013-05-30	637.42	2001-05-25	1416	2001-05-18	29.91	2019-05-22	883.45	2015-05-14	1374.73
2011-06-24	1479.58	2013-05-31	635.09	2001-05-29	1408	2001-05-21	29.98	2019-05-23	897.03	2015-05-15	1448.01
2011-07-01	1468.23	2013-06-03	634.27	2001-05-30	1400	2001-05-22	29.74	2019-05-24	903.61	2015-05-18	1528.79
2011-07-08	1437.65	2013-06-04	632.91	2001-05-31	1389	2001-05-23	29.58	2019-05-27	898.63	2015-05-19	1528.99
2011-07-15	1417.71	2013-06-05	631.67	2001-06-01	1382	2001-05-24	28.41	2019-05-28	904.23	2015-05-20	1489.32
2011-07-22	1379.29	2013-06-06	630.22	2001-06-04	1372	2001-05-25	28.38	2019-05-29	925.89	2015-05-21	1482.05
2011-07-29	1345.17	2013-06-07	628.04	2001-06-05	1366	2001-05-29	28.66	2019-05-30	923.92	2015-05-22	1464.38
2011-08-05	1319.09	2013-06-13	626.44	2001-06-06	1360	2001-05-30	28.55	2019-05-31	911.98	2015-05-25	1442.13
2011-08-12	1316.14	2013-06-14	624.32	2001-06-07	1356	2001-05-31	28.37	2019-06-03	907.13	2015-05-26	1428.93
2011-08-19	1329.76	2013-06-17	618.09	2001-06-08	1356	2001-06-01	27.93	2019-06-04	918.65	2015-05-27	1370.15
2011-08-26	1346.92	2013-06-18	615.57	2001-06-11	1355	2001-06-04	28.13	2019-06-05	926.32	2015-05-28	1335.29
2011-09-02	1381.04	2013-06-19	614.52	2001-06-12	1358	2001-06-05	28.24	2019-06-06	932.19	2015-05-29	1324.32
2011-09-09	1408.08	2013-06-20	613.99	2001-06-13	1366	2001-06-06	27.72	2019-06-10	936.38	2015-06-01	1269.73
2011-09-16	1423.88	2013-06-21	612.83	2001-06-14	1373	2001-06-07	27.75	2019-06-11	918.45	2015-06-02	1245.99
2011-09-23	1433.58	2013-06-24	607.52	2001-06-15	1380	2001-06-08	28.33	2019-06-12	910.26	2015-06-03	1244.01
2011-09-30	1402.4	2013-06-25	601.79	2001-06-18	1386	2001-06-11	29.04	2019-06-13	898.67	2015-06-04	1239.73
2011-10-14	1317	2013-06-26	600.57	2001-06-19	1387	2001-06-12	29.18	2019-06-14	903.36	2015-06-05	1243.21
2011-10-21	1294.41	2013-06-27	599.25	2001-06-20	1390	2001-06-13	28.84	2019-06-17	910.29	2015-06-08	1248.28
2011-10-28	1263.66	2013-06-28	598.45	2001-06-21	1391	2001-06-14	29.04	2019-06-18	924.62	2015-06-09	1255.23
2011-11-04	1246.08	2013-07-01	597.2	2001-06-22	1392	2001-06-15	28.51	2019-06-19	940.22	2015-06-10	1247.61
2011-11-11	1220.22	2013-07-02	594.33	2001-06-25	1393	2001-06-18	27.55	2019-06-20	938.96	2015-06-11	1240.67
2011-11-18	1199.48	2013-07-03	593.62	2001-06-26	1394	2001-06-19	27.48	2019-06-21	930.74	2015-06-12	1235.69
2011-11-25	1166.53	2013-07-04	592.19	2001-06-27	1393	2001-06-20	26.5	2019-06-24	927.95	2015-06-15	1250.59
2011-12-02	1154.35	2013-07-05	590.48	2001-06-28	1391	2001-06-21	26.56	2019-06-25	929.7	2015-06-16	1287.23
2011-12-09	1137.41	2013-07-08	589.34	2001-06-29	1386	2001-06-22	26.83	2019-06-26	926.55	2015-06-17	1315.51
2011-12-16	1134.74	2013-07-09	587.9	2001-07-02	1380	2001-06-25	27.25	2019-06-27	917.03	2015-06-18	1423.39
2011-12-23	1139.21	2013-07-10	586.53	2001-07-03	1375	2001-06-26	26.98	2019-06-28	917.73	2015-06-19	1444.14
2011-12-30	1140.96	2013-07-11	586.61	2001-07-04	1360	2001-06-27	25.61	2019-07-01	933.11	2015-06-23	1445.25
2012-01-06	1135.83	2013-07-12	586.35	2001-07-05	1347	2001-06-28	25.56	2019-07-02	962.46	2015-06-24	1428.83
2012-01-13	1123.66	2013-07-15	587.93	2001-07-06	1331	2001-06-29	26.25	2019-07-03	992.32	2015-06-25	1401.77
2012-01-20	1103.37	2013-07-16	588.49	2001-07-09	1320	2001-07-02	25.95	2019-07-04	1041.66	2015-06-26	1337.43
2012-02-03	1097.57	2013-07-17	587.95	2001-07-10	1303	2001-07-03	26.24	2019-07-05	1090.68	2015-06-29	1328.73
2012-02-10	1096.63	2013-07-18	589.36	2001-07-11	1286	2001-07-04	25.8	2019-07-08	1081.06	2015-06-30	1297.59
2012-02-17	1118.28	2013-07-19	589.8	2001-07-12	1271	2001-07-05	27.02	2019-07-09	1097.94	2015-07-01	1289.86
2012-02-24	1140.38	2013-07-22	589.94	2001-07-13	1256	2001-07-06	28.21	2019-07-10	1115.71	2015-07-02	1277.97
2012-03-02	1158.92	2013-07-23	590.52	2001-07-16	1233	2001-07-09	27.59	2019-07-11	1127.69	2015-07-03	1274.43
2012-03-09	1184.18	2013-07-24	590.78	2001-07-17	1213	2001-07-10	27.49	2019-07-12	1158.73	2015-07-06	1281.81
2012-03-16	1223.52	2013-07-25	592.59	2001-07-18	1190	2001-07-11	27.11	2019-07-15	1189.62	2015-07-07	1304.18
2012-03-23	1249.6	2013-07-26	593.77	2001-07-19	1168	2001-07-12	26.8	2019-07-16	1241.24	2015-07-08	1356.15
2012-03-30	1242.87	2013-07-29	596.55	2001-07-20	1148	2001-07-13	26.59	2019-07-17	1281.41	2015-07-09	1397.04
2012-04-06	1206.59	2013-07-30	600.62	2001-07-23	1138	2001-07-16	26.06	2019-07-18	1309.62	2015-07-10	1441.28
2012-04-13	1185.11	2013-07-31	605.36	2001-07-24	1132	2001-07-17	25.57	2019-07-19	1337.61	2015-07-13	1449.38
2012-04-20	1168.19	2013-08-01	609.78	2001-07-25	1117	2001-07-18	24.89	2019-07-22	1358.38	2015-07-14	1497.63
2012-04-27	1155.71	2013-08-02	612.01	2001-07-26	1102	2001-07-19	24.7	2019-07-23	1344.89	2015-07-15	1496.03
2012-05-04	1144.62	2013-08-05	615.21	2001-07-27	1084	2001-07-20	25.59	2019-07-24	1287.07	2015-07-16	1567.94
2012-05-11	1122.66	2013-08-06	620.05	2001-07-30	1067	2001-07-23	26.12	2019-07-25	1231.09	2015-07-17	1596.83
2012-05-18	1104.58	2013-08-07	624.43	2001-07-31	1049	2001-07-24	26.31	2019-07-26	1223.69	2015-07-20	1610.01
2012-05-25	1090.05	2013-08-08	633.14	2001-08-01	1037	2001-07-25	26.84	2019-07-29	1239.25	2015-07-21	1653.68
2012-06-01	1077.44	2013-08-09	639.33	2001-08-02	1023	2001-07-26	26.73	2019-07-30	1238.49	2015-07-22	1586.89
2012-06-08	1065.7	2013-08-12	647.57	2001-08-03	1021	2001-07-27	27.02	2019-07-31	1229.99	2015-07-23	1498.95
2012-06-15	1049.09	2013-08-13	655.03	2001-08-06	1014	2001-07-30	26.63	2019-08-01	1202.81	2015-07-24	1476.41
2012-06-22	1045.04	2013-08-14	681.37	2001-08-07	1007	2001-07-31	26.35	2019-08-02	1173.06	2015-07-27	1471.54
2012-06-29	1031.65	2013-08-15	695.5	2001-08-08	1001	2001-08-01	26.77	2019-08-05	1169.21	2015-07-28	1414.34
2012-07-06	1031.93	2013-08-16	712.78	2001-08-09	992	2001-08-02	27.71	2019-08-06	1143.09	2015-07-29	1390.9
2012-07-13	1035.98	2013-08-19	724.94	2001-08-10	982	2001-08-03	27.62	2019-08-07	1127.65	2015-07-30	1280.85
2012-07-20	1046.61	2013-08-20	734.79	2001-08-13	975	2001-08-06	27.74	2019-08-08	1124.5	2015-07-31	1176.98
2012-07-27	1063.38	2013-08-21	742.28	2001-08-14	971	2001-08-07	27.94	2019-08-09	1131.96	2015-08-03	1155.46
2012-08-03	1072.27	2013-08-22	750.97	2001-08-15	963	2001-08-08	27.54	2019-08-12	1148.04	2015-08-04	1122.11
2012-08-10	1071.55	2013-08-23	763.22	2001-08-16	967	2001-08-09	27.64	2019-08-13	1174.16	2015-08-05	1078.75
2012-08-17	1078.66	2013-08-26	779.83	2001-08-17	978	2001-08-10	28.05	2019-08-14	1217.95	2015-08-06	1053.71
2012-08-24	1085.34	2013-08-27	795.95	2001-08-20	979	2001-08-13	27.82	2019-08-15	1277.63	2015-08-07	965.81
2012-08-31	1117.05	2013-08-28	811.02	2001-08-21	976	2001-08-14	28.01	2019-08-16	1307.62	2015-08-10	955.02
2012-09-07	1117.95	2013-08-29	830.2	2001-08-22	973	2001-08-15	27.56	2019-08-19	1304.92	2015-08-11	920.02
2012-09-14	1099.89	2013-08-30	860.14	2001-08-23	968	2001-08-16	27.4	2019-08-20	1274.18	2015-08-12	890.35
2012-09-21	1089.9	2013-09-02	876.61	2001-08-24	961	2001-08-17	26.68	2019-08-21	1267.37	2015-08-13	880.18
2012-09-28	1085.55	2013-09-03	888.81	2001-08-28	955	2001-08-20	27.18	2019-08-22	1296.78	2015-08-14	876.93
2012-10-12	1064.88	2013-09-04	899.21	2001-08-29	949	2001-08-21	27.91	2019-08-23	1350.73	2015-08-17	848.43
2012-10-19	1055.5	2013-09-05	908.34	2001-08-30	939	2001-08-22	26.37	2019-08-26	1365.65	2015-08-18	822.12
2012-10-26	1048.98	2013-09-06	923.24	2001-08-31	927	2001-08-23	26.63	2019-08-27	1380.47	2015-08-19	798.26
2012-11-02	1044.38	2013-09-09	930.97	2001-09-03	918	2001-08-24	26.9	2019-08-28	1415.32	2015-08-20	758.64
2012-11-09	1039.66	2013-09-10	935.9	2001-09-04	910	2001-08-27	26.67	2019-08-29	1410.55	2015-08-21	727.85
2012-11-16	1042.39	2013-09-11	936.01	2001-09-05	903	2001-08-28	27.17	2019-08-30	1415.78	2015-08-24	711.56
2012-11-23	1050.09	2013-09-12	935.61	2001-09-06	898	2001-08-29	27.05	2019-09-02	1463.98	2015-08-25	701.22
2012-11-30	1055.44	2013-09-13	935.57	2001-09-07	899	2001-08-30	26.55	2019-09-03	1504.82	2015-08-26	687.53
2012-12-07	1054.68	2013-09-16	933.22	2001-09-10	902	2001-08-31	27.2	2019-09-04	1527.85	2015-08-27	679.48
2012-12-14	1051.09	2013-09-17	930.35	2001-09-11	908	2001-09-03	26.54	2019-09-05	1511.43	2015-08-28	702.81
2012-12-21	1051.76	2013-09-18	929.33	2001-09-12	918	2001-09-04	26.93	2019-09-06	1476.1	2015-08-31	717.19
2012-12-28	1055.15	2013-09-23	926.94	2001-09-13	924	2001-09-05	26.95	2019-09-09	1469.61	2015-09-01	721.13
2013-01-04	1055.32	2013-09-24	922.99	2001-09-14	934	2001-09-06	27.58	2019-09-10	1440.09	2015-09-02	750.11
2013-01-11	1057.41	2013-09-25	920.49	2001-09-17	950	2001-09-07	28.03	2019-09-11	1437.13	2015-09-07	948.12
2013-01-18	1065.54	2013-09-26	918.55	2001-09-18	974	2001-09-10	27.63	2019-09-12	1432.19	2015-09-08	963.13
2013-01-25	1070.22	2013-09-27	917	2001-09-19	987	2001-09-11	27.77	2019-09-16	1434.65	2015-09-09	980.5
2013-02-01	1066.39	2013-09-30	922.3	2001-09-20	994	2001-09-12	28.02	2019-09-17	1420.71	2015-09-10	988.23
2013-02-08	1053.15	2013-10-08	931.08	2001-09-21	995	2001-09-13	28.1	2019-09-18	1392.63	2015-09-11	989.41
2013-02-22	1040.9	2013-10-09	940.64	2001-09-24	995	2001-09-14	29.53	2019-09-19	1353.48	2015-09-14	1003.51
2013-03-01	1047.53	2013-10-10	953.11	2001-09-25	991	2001-09-17	28.81	2019-09-20	1295.84	2015-09-15	1006.93
2013-03-08	1059.6	2013-10-11	971.46	2001-09-26	983	2001-09-18	27.7	2019-09-23	1268.42	2015-09-16	1037.08
2013-03-15	1070.67	2013-10-14	1055.1	2001-09-27	969	2001-09-19	26.72	2019-09-24	1274.59	2015-09-17	1221.68
2013-03-22	1076.02	2013-10-15	1177.67	2001-09-28	952	2001-09-20	26.59	2019-09-25	1270.2	2015-09-18	1256.95
2013-03-29	1076.95	2013-10-16	1294.1	2001-10-01	939	2001-09-21	25.97	2019-09-26	1226.87	2015-09-21	1280.08
2013-04-03	1076.32	2013-10-17	1367.62	2001-10-02	926	2001-09-24	22.01	2019-09-27	1200.68	2015-09-22	1281.05
2013-04-12	1071.03	2013-10-18	1408.08	2001-10-03	917	2001-09-25	21.81	2019-09-30	1194.9	2015-09-23	1275.08
2013-04-19	1069.15	2013-10-21	1432.23	2001-10-04	910	2001-09-26	22.38	2019-10-08	1236.02	2015-09-24	1270.96
2013-04-26	1063.74	2013-10-22	1448.83	2001-10-05	900	2001-09-27	22.74	2019-10-09	1256.07	2015-09-25	1278.39
2013-05-03	1048.84	2013-10-23	1450.39	2001-10-08	893	2001-09-28	23.43	2019-10-10	1276.39	2015-09-28	1279.24
2013-05-10	1035.43	2013-10-24	1439.25	2001-10-09	889	2001-10-01	23.28	2019-10-11	1276.43	2015-09-29	1288.84
2013-05-17	1015.77	2013-10-25	1423.94	2001-10-10	888	2001-10-02	22.79	2019-10-14	1271.24	2015-09-30	1360.66
2013-05-24	1007.03	2013-10-28	1404.24	2001-10-11	889	2001-10-03	22.08	2019-10-15	1264.91	2015-10-08	1732.97
2013-05-31	1002.73	2013-10-29	1397.29	2001-10-12	893	2001-10-04	22.63	2019-10-16	1258.71	2015-10-09	1749.82
2013-06-07	1001.75	2013-10-30	1393.95	2001-10-15	897	2001-10-05	22.39	2019-10-17	1238.67	2015-10-12	1740.76
2013-06-14	996.04	2013-10-31	1386.62	2001-10-16	902	2001-10-08	22.45	2019-10-18	1225.96	2015-10-13	1724.88
2013-06-21	987.5	2013-11-01	1369.19	2001-10-17	905	2001-10-09	22.48	2019-10-21	1228.72	2015-10-14	1673.55
2013-06-28	976.7	2013-11-04	1354.7	2001-10-18	907	2001-10-10	22.53	2019-10-22	1213.08	2015-10-15	1632
2013-07-05	969.82	2013-11-05	1352.12	2001-10-19	908	2001-10-11	23.34	2019-10-23	1195.18	2015-10-16	1620.7
2013-07-12	966.61	2013-11-06	1351.75	2001-10-22	907	2001-10-12	22.5	2019-10-24	1201.66	2015-10-19	1601.53
2013-07-19	971.87	2013-11-07	1349.57	2001-10-23	903	2001-10-15	22.29	2019-10-25	1207.87	2015-10-20	1471.46
2013-07-26	963.3	2013-11-08	1346.85	2001-10-24	897	2001-10-16	22	2019-10-28	1210.33	2015-10-21	1440.56
2013-08-02	968.44	2013-11-11	1342.24	2001-10-25	891	2001-10-17	21.81	2019-10-29	1204.6	2015-10-22	1410.01
2013-08-09	977.64	2013-11-12	1338.79	2001-10-26	884	2001-10-18	21.31	2019-10-30	1188.49	2015-10-23	1262.22
2013-08-16	1000.02	2013-11-13	1334.85	2001-10-29	879	2001-10-19	21.83	2019-10-31	1173.88	2015-10-26	1254.87
2013-08-23	1033.23	2013-11-14	1332.42	2001-10-30	870	2001-10-22	21.76	2019-11-01	1158.09	2015-10-27	1208.64
2013-08-30	1067.55	2013-11-15	1330.83	2001-10-31	861	2001-10-23	21.85	2019-11-04	1148.45	2015-10-28	1134.49
2013-09-06	1115.14	2013-11-18	1326.8	2001-11-01	853	2001-10-24	22.33	2019-11-05	1148.37	2015-10-29	1006.45
2013-09-13	1141.17	2013-11-19	1322.87	2001-11-02	850	2001-10-25	22.01	2019-11-06	1103.71	2015-10-30	1106.17
2013-09-18	1140.27	2013-11-20	1320.53	2001-11-05	847	2001-10-26	22.03	2019-11-07	1060.19	2015-11-02	1243.37
2013-09-27	1141.58	2013-11-21	1317.06	2001-11-06	845	2001-10-29	22.15	2019-11-08	1029.54	2015-11-03	1354.8
2013-10-11	1166.86	2013-11-22	1313.41	2001-11-07	843	2001-10-30	21.87	2019-11-11	1015.34	2015-11-04	1369.79
2013-10-18	1333.02	2013-11-25	1311.78	2001-11-08	844	2001-10-31	21.18	2019-11-12	1011.88	2015-11-05	1365.64
2013-10-25	1420.98	2013-11-26	1308.74	2001-11-09	846	2001-11-01	20.39	2019-11-13	1025.86	2015-11-06	1363.46
2013-11-01	1437.54	2013-11-27	1306.78	2001-11-12	849	2001-11-02	20.18	2019-11-14	1027.37	2015-11-09	1372.38
2013-11-08	1411.48	2013-11-28	1306.63	2001-11-13	851	2001-11-05	20.02	2019-11-15	1025.3	2015-11-10	1380.05
2013-11-15	1420.73	2013-11-29	1308.64	2001-11-14	854	2001-11-06	19.92	2019-11-18	1021.01	2015-11-11	1356.51
2013-11-22	1431.36	2013-12-02	1308.71	2001-11-15	854	2001-11-07	20.09	2019-11-19	1012.16	2015-11-12	1333.94
2013-11-29	1441.92	2013-12-03	1307.83	2001-11-16	855	2001-11-08	21.17	2019-11-20	1005.08	2015-11-13	1322.39
2013-12-06	1444.46	2013-12-04	1307.54	2001-11-19	857	2001-11-09	22.22	2019-11-21	1009.83	2015-11-16	1318.59
2013-12-20	1437.4	2013-12-05	1306.02	2001-11-20	857	2001-11-12	21.23	2019-11-22	1013.93	2015-11-17	1313.05
2013-12-27	1357.9	2013-12-06	1305.63	2001-11-21	859	2001-11-13	21.67	2019-11-25	1029.85	2015-11-18	1305.6
2014-01-03	1238.94	2013-12-09	1303.11	2001-11-22	857	2001-11-14	19.74	2019-11-26	1074.15	2015-11-19	1292.54
2014-01-10	1130.24	2013-12-10	1299.44	2001-11-23	861	2001-11-15	17.45	2019-11-27	1097.66	2015-11-20	1291.42
2014-01-17	1086.74	2013-12-11	1295.69	2001-11-26	864	2001-11-16	18.03	2019-11-28	1096.09	2015-11-23	1304.42
2014-01-24	1058.31	2013-12-12	1293.83	2001-11-27	866	2001-11-19	17.72	2019-11-29	1101.94	2015-11-24	1296.64
2014-01-30	1045.55	2013-12-13	1288.35	2001-11-28	868	2001-11-20	19.15	2019-12-02	1127.84	2015-11-25	1295.36
2014-02-07	1031.71	2013-12-16	1281.77	2001-11-29	867	2001-11-21	18.96	2019-12-03	1169.1	2015-11-26	1294.94
2014-02-14	1031.14	2013-12-17	1272.61	2001-11-30	868	2001-11-22	19.9	2019-12-04	1182.02	2015-11-27	1297.39
2014-02-21	1045.38	2013-12-18	1262.16	2001-12-03	868	2001-11-23	19.28	2019-12-05	1174.96	2015-11-30	1297.92
2014-02-28	1074.87	2013-12-19	1241.55	2001-12-04	869	2001-11-26	18.69	2019-12-06	1154.33	2015-12-01	1325.63
2014-03-07	1105.44	2013-12-20	1217.24	2001-12-05	869	2001-11-27	19.48	2019-12-09	1154.75	2015-12-02	1540.99
2014-03-14	1171.54	2013-12-23	1177.7	2001-12-06	871	2001-11-28	19.22	2019-12-10	1148.29	2015-12-03	1724.63
2014-03-21	1190.62	2013-12-24	1130.93	2001-12-07	872	2001-11-29	18.62	2019-12-11	1130.83	2015-12-04	1742.28
2014-03-28	1150.71	2013-12-25	1089.86	2001-12-10	874	2001-11-30	19.44	2019-12-12	1079.89	2015-12-07	1745.19
2014-04-04	1099.95	2013-12-26	1021.79	2001-12-11	873	2001-12-03	20.09	2019-12-13	1037.18	2015-12-08	1748.7
2014-04-11	1078.68	2013-12-27	968.85	2001-12-12	873	2001-12-04	19.65	2019-12-16	1015.22	2015-12-09	1703.32
2014-04-18	1077.13	2013-12-30	930.07	2001-12-13	872	2001-12-05	19.49	2019-12-17	997.53	2015-12-10	1691.07
2014-04-25	1081.97	2013-12-31	887.44	2001-12-14	870	2001-12-06	18.54	2019-12-18	972.65	2015-12-11	1683.29
2014-04-30	1068.82	2014-01-02	832.9	2001-12-17	868	2001-12-07	19.04	2019-12-19	925.96	2015-12-14	1665.29
2014-05-09	1042.24	2014-01-03	797.09	2001-12-18	866	2001-12-10	18.37	2019-12-20	898.9	2015-12-15	1655.39
2014-05-16	1014.15	2014-01-06	768.02	2001-12-19	865	2001-12-11	18.08	2019-12-23	874.78	2015-12-16	1698.56
2014-05-23	996.79	2014-01-07	746.34	2001-12-20	867	2001-12-12	18.36	2019-12-24	876.52	2015-12-17	1753.21
2014-05-30	969.13	2014-01-08	723.32	2001-12-21	869	2001-12-13	18.12	2019-12-25	866.2	2015-12-18	1761.72
2014-06-06	959.95	2014-01-09	709.45	2001-12-27	871	2001-12-14	19.23	2019-12-26	856.27	2015-12-21	1756.5
2014-06-13	947.96	2014-01-10	701.22	2001-12-28	876	2001-12-17	19.22	2019-12-27	847.68	2015-12-22	1746.41
2014-06-20	935.88	2014-01-13	688.65	2001-12-31	876	2001-12-18	19.36	2019-12-30	835.96	2015-12-23	1733.43
2014-06-27	922.2	2014-01-14	672.27	2002-01-02	882	2001-12-19	19.8	2019-12-31	816.91	2015-12-24	1723.24
2014-07-04	919.77	2014-01-15	658.28	2002-01-03	889	2001-12-20	19.28	2020-01-02	794.58	2015-12-25	1718.64
2014-07-11	917.61	2014-01-16	645.69	2002-01-04	896	2001-12-21	19.62	2020-01-03	758.84	2015-12-28	1718.83
2014-07-18	920.19	2014-01-17	633.53	2002-01-07	906	2001-12-24	19.34	2020-01-06	732.23	2015-12-29	1719.18
2014-07-25	932.43	2014-01-20	621.4	2002-01-08	917	2001-12-26	21.27	2020-01-07	693.53	2015-12-30	1709.6
2014-08-01	953.91	2014-01-21	615.07	2002-01-09	929	2001-12-27	20.9	2020-01-08	689.34	2015-12-31	1705.57
2014-08-08	935.81	2014-01-22	609.63	2002-01-10	941	2001-12-28	20.41	2020-01-09	696.14	2016-01-04	1682.44
2014-08-15	934.83	2014-01-23	601.94	2002-01-11	950	2001-12-31	19.84	2020-01-10	703.84	2016-01-05	1624.3
2014-08-22	926.34	2014-01-24	599.58	2002-01-14	956	2002-01-02	21.01	2020-01-13	700.85	2016-01-06	1611.2
2014-08-29	927.9	2014-01-27	592.8	2002-01-15	964	2002-01-03	20.37	2020-01-14	684.92	2016-01-07	1590.93
2014-09-05	918.17	2014-01-28	585.46	2002-01-16	969	2002-01-04	21.62	2020-01-15	677.51	2016-01-08	1561.67
2014-09-12	917.26	2014-01-29	580.91	2002-01-17	969	2002-01-07	21.48	2020-01-16	669.28	2016-01-11	1395.46
2014-09-19	910.72	2014-01-30	580.44	2002-01-18	964	2002-01-08	21.25	2020-01-17	666.95	2016-01-12	1245.21
2014-09-26	905.89	2014-02-07	570.93	2002-01-21	958	2002-01-09	20.18	2020-01-20	658.01	2016-01-13	1068.85
2014-10-10	906.84	2014-02-10	571.5	2002-01-22	950	2002-01-10	20.38	2020-01-21	653.04	2016-01-14	978.25
2014-10-17	906.32	2014-02-11	577.29	2002-01-23	941	2002-01-11	19.68	2020-01-22	637.18	2016-01-15	944.66
2014-10-24	910.31	2014-02-12	588.94	2002-01-24	931	2002-01-14	18.89	2020-02-11	550.33	2016-01-18	949
2014-10-31	927.61	2014-02-13	598.2	2002-01-25	924	2002-01-15	18.9	2020-02-12	554.1	2016-01-19	1023.18
2014-11-07	924.49	2014-02-14	607.1	2002-01-28	920	2002-01-16	18.86	2020-02-13	548.71	2016-01-20	1100.9
2014-11-14	923.39	2014-02-17	621.71	2002-01-29	915	2002-01-17	17.97	2020-02-14	550.38	2016-01-21	1106.6
2014-11-21	921.31	2014-02-18	634.04	2002-01-30	910	2002-01-18	18	2020-02-17	559.95	2016-01-22	1101.06
2014-11-28	924.05	2014-02-19	650.18	2002-01-31	908	2002-01-21	18.57	2020-02-18	566.32	2016-01-25	1063.68
2014-12-05	920.53	2014-02-20	660.59	2002-02-01	908	2002-01-22	18.34	2020-02-19	582.44	2016-01-26	971.99
2014-12-12	915.2	2014-02-21	670.27	2002-02-04	909	2002-01-23	19.5	2020-02-20	590.51	2016-01-27	941.71
2014-12-19	910.24	2014-02-24	682.59	2002-02-05	909	2002-01-24	19.7	2020-02-21	603.3	2016-01-28	895.27
2014-12-26	904.62	2014-02-25	693.49	2002-02-06	911	2002-01-25	19.99	2020-02-24	605.68	2016-01-29	934.01
2014-12-31	900.76	2014-02-26	702.74	2002-02-07	915	2002-01-28	20.05	2020-02-25	600.68	2016-02-01	945.08
2015-01-09	892.58	2014-02-27	715.96	2002-02-08	922	2002-01-29	19.58	2020-02-26	597.2	2016-02-02	943.23
2015-01-16	883.21	2014-02-28	726.33	2002-02-11	927	2002-01-30	19.08	2020-02-27	596.29	2016-02-03	930.73
2015-01-23	878.48	2014-03-03	741.91	2002-02-12	933	2002-01-31	19.48	2020-02-28	591.07	2016-02-04	926.87
2015-01-30	877.24	2014-03-04	754.45	2002-02-13	940	2002-02-01	20.38	2020-03-02	592.26	2016-02-05	927.73
2015-02-06	864.13	2014-03-05	769.48	2002-02-14	947	2002-02-04	20.07	2020-03-03	591.59	2016-02-15	958.06
2015-02-13	858.85	2014-03-06	792.78	2002-02-15	955	2002-02-05	20.07	2020-03-04	594.52	2016-02-16	951.64
2015-02-27	845.98	2014-03-07	813.9	2002-02-18	963	2002-02-06	19.78	2020-03-05	597.85	2016-02-17	983.37
2015-03-06	838.94	2014-03-10	839.28	2002-02-19	970	2002-02-07	19.64	2020-03-06	602.34	2016-02-18	992.43
2015-03-13	832.32	2014-03-11	872.02	2002-02-20	978	2002-02-08	20.26	2020-03-09	593.63	2016-02-19	989.49
2015-03-20	825.97	2014-03-12	905.51	2002-02-21	992	2002-02-11	21.41	2020-03-10	587.93	2016-02-22	975.55
2015-03-27	818.35	2014-03-13	938.22	2002-02-22	1009	2002-02-12	20.73	2020-03-11	597.33	2016-02-23	944.44
2015-04-03	813.21	2014-03-14	960.92	2002-02-25	1018	2002-02-13	21.18	2020-03-12	595.51	2016-02-24	930.49
2015-04-10	807.94	2014-03-17	974.64	2002-02-26	1025	2002-02-14	21.23	2020-03-13	584.95	2016-02-25	907.51
2015-04-17	821.35	2014-03-18	983.27	2002-02-27	1029	2002-02-15	21.5	2020-03-16	582.72	2016-02-26	848.61
2015-04-24	834.62	2014-03-19	984.47	2002-02-28	1031	2002-02-18	20.33	2020-03-17	578.02	2016-02-29	783.74
2015-04-30	837.21	2014-03-20	973.53	2002-03-01	1033	2002-02-19	20.88	2020-03-18	571.6	2016-03-01	775.03
2015-05-08	833.68	2014-03-21	957.77	2002-03-04	1035	2002-02-20	20.29	2020-03-19	561.6	2016-03-02	777.56
2015-05-15	857.68	2014-03-24	929.12	2002-03-05	1038	2002-02-21	20.95	2020-03-20	549.16	2016-03-03	771.39
2015-05-22	901.49	2014-03-25	904.78	2002-03-06	1044	2002-02-22	21.07	2020-03-23	548.39	2016-03-04	801.52
2015-05-29	928.48	2014-03-26	882.21	2002-03-07	1047	2002-02-25	20.48	2020-03-24	545.01	2016-03-07	857.71
2015-06-05	922.25	2014-03-27	856.29	2002-03-08	1051	2002-02-26	21.41	2020-03-25	529.96	2016-03-08	942.85
2015-06-12	894.01	2014-03-28	838.14	2002-03-11	1056	2002-02-27	21.29	2020-03-26	517.48	2016-03-09	958.68
2015-06-19	864.73	2014-03-31	813.87	2002-03-12	1059	2002-02-28	21.74	2020-03-27	513.46	2016-03-10	962.68
2015-06-26	865.23	2014-04-01	789.81	2002-03-13	1064	2002-03-01	22.4	2020-03-30	518.96	2016-03-11	1124.46
2015-07-03	872.46	2014-04-02	770.04	2002-03-14	1067	2002-03-04	22.45	2020-03-31	561.22	2016-03-14	1372.31
2015-07-10	880.09	2014-04-03	747.87	2002-03-15	1073	2002-03-05	23.17	2020-04-01	579.39	2016-03-15	1413.83
2015-07-17	882.97	2014-04-04	728.43	2002-03-18	1074	2002-03-06	23.15	2020-04-02	580.23	2016-03-16	1392.63
2015-07-24	878.15	2014-04-08	709.11	2002-03-19	1076	2002-03-07	23.71	2020-04-03	571.45	2016-03-17	1361.99
2015-07-31	872.91	2014-04-09	698.79	2002-03-20	1078	2002-03-08	23.84	2020-04-07	553.47	2016-03-18	1196.72
2015-08-07	868.06	2014-04-10	688.93	2002-03-21	1081	2002-03-11	24.31	2020-04-08	549.41	2016-03-21	1165.81
2015-08-14	867.49	2014-04-11	686.31	2002-03-22	1085	2002-03-12	24.2	2020-04-09	566.71	2016-03-22	1073.2
2015-08-21	854.33	2014-04-14	684.67	2002-03-25	1086	2002-03-13	24.16	2020-04-10	574.81	2016-03-23	966.98
2015-08-28	841.58	2014-04-15	688.49	2002-03-26	1084	2002-03-14	24.56	2020-04-13	577.95	2016-03-24	938.29
2015-09-02	835.03	2014-04-16	691.94	2002-03-27	1082	2002-03-15	24.51	2020-04-14	572.66	2016-03-25	983.11
2015-09-11	826.8	2014-04-17	695.69	2002-03-28	1082	2002-03-18	25.11	2020-04-15	564.54	2016-03-28	996.46
2015-09-18	820.32	2014-04-18	699.33	2002-04-02	1081	2002-03-19	24.88	2020-04-16	569.02	2016-03-29	1009.2
2015-09-25	812.02	2014-04-21	706.88	2002-04-03	1082	2002-03-20	24.9	2020-04-17	576.86	2016-03-30	1056.74
2015-10-09	792.56	2014-04-22	713.55	2002-04-04	1083	2002-03-21	25.61	2020-04-20	588.57	2016-03-31	1214.41
2015-10-16	786.29	2014-04-23	717.41	2002-04-05	1085	2002-03-22	25.35	2020-04-21	579.78	2016-04-01	1265.27
2015-10-23	787.93	2014-04-24	719.84	2002-04-08	1086	2002-03-25	24.99	2020-04-22	560.87	2016-04-05	1185.79
2015-10-30	799.45	2014-04-25	719.14	2002-04-09	1091	2002-03-26	25.36	2020-04-23	542.73	2016-04-06	1075.51
2015-11-06	803.99	2014-04-28	715.59	2002-04-10	1096	2002-03-27	25.87	2020-04-24	532.9	2016-04-07	1041.08
2015-11-13	785.98	2014-04-29	711.05	2002-04-11	1100	2002-03-28	26.31	2020-04-27	531.55	2016-04-08	932.75
2015-11-20	795.77	2014-04-30	704.19	2002-04-12	1103	2002-04-01	26.88	2020-04-28	533.12	2016-04-11	920.6
2015-11-27	825.85	2014-05-05	696.46	2002-04-15	1104	2002-04-02	27.71	2020-04-29	529.66	2016-04-12	898.32
2015-12-04	853.74	2014-05-06	689.64	2002-04-16	1103	2002-04-03	27.56	2020-04-30	533.98	2016-04-13	939.13
2015-12-11	912.35	2014-05-07	681.6	2002-04-17	1098	2002-04-04	26.58	2020-05-06	513.2	2016-04-14	983
2015-12-18	938.56	2014-05-08	671.37	2002-04-18	1090	2002-04-05	26.21	2020-05-07	504.78	2016-04-15	1038.73
2015-12-25	936.57	2014-05-09	661.83	2002-04-19	1080	2002-04-08	26.54	2020-05-08	500.24	2016-04-18	1041.92
2015-12-31	898.23	2014-05-12	646.99	2002-04-22	1071	2002-04-09	25.82	2020-05-11	496.26	2016-04-19	1031.31
2016-01-08	856.91	2014-05-13	638.99	2002-04-23	1064	2002-04-10	26.13	2020-05-12	484.59	2016-04-20	986.24
2016-01-15	849.94	2014-05-14	633.05	2002-04-24	1059	2002-04-11	24.99	2020-05-13	474.26	2016-04-21	935.47
2016-01-22	847.14	2014-05-15	624.39	2002-04-25	1049	2002-04-12	23.47	2020-05-14	471.54	2016-04-22	900.65
2016-01-29	838.64	2014-05-16	618.6	2002-04-26	1042	2002-04-15	24.57	2020-05-15	482.74	2016-04-25	891.36
2016-02-05	822.86	2014-05-19	606.8	2002-04-29	1033	2002-04-16	24.75	2020-05-18	494.86	2016-04-26	886.13
2016-02-19	810.03	2014-05-20	597.77	2002-04-30	1027	2002-04-17	25.94	2020-05-19	518.14	2016-04-27	849.56
2016-02-26	804.75	2014-05-21	590.66	2002-05-01	1020	2002-04-18	26.18	2020-05-20	540.48	2016-04-28	774.9
2016-03-04	779.49	2014-05-22	584.19	2002-05-02	1016	2002-04-19	26.38	2020-05-21	559.47	2016-04-29	758.52
2016-03-11	776.66	2014-05-23	581.25	2002-05-03	1016	2002-04-22	26.27	2020-05-22	564.1	2016-05-03	777.57
2016-03-18	784.56	2014-05-26	574.44	2002-05-06	1018	2002-04-23	26.62	2020-05-25	565.8	2016-05-04	820.36
2016-03-25	806.76	2014-05-27	567.01	2002-05-07	1018	2002-04-24	26.38	2020-05-26	569.44	2016-05-05	903.53
2016-04-01	795.86	2014-05-28	562.07	2002-05-08	1025	2002-04-25	26.73	2020-05-27	570.33	2016-05-06	933.96
2016-04-08	783.73	2014-05-29	558.18	2002-05-09	1034	2002-04-26	27.11	2020-05-28	558.97	2016-05-09	934.29
2016-04-15	785.81	2014-05-30	553.64	2002-05-10	1038	2002-04-29	27.57	2020-05-29	558.57	2016-05-10	977.98
2016-04-22	786.11	2014-06-03	551.47	2002-05-13	1040	2002-04-30	27.29	2020-06-01	569.67	2016-05-11	1080.44
2016-04-29	774.09	2014-06-04	549.9	2002-05-14	1041	2002-05-01	26.75	2020-06-02	579.41	2016-05-12	1058.35
2016-05-06	771.42	2014-06-05	548.94	2002-05-15	1038	2002-05-02	26.24	2020-06-03	600.7	2016-05-13	1025.56
2016-05-13	771.01	2014-06-06	544.75	2002-05-16	1035	2002-05-03	26.62	2020-06-04	637.9	2016-05-16	1016.69
2016-05-20	792	2014-06-09	542.64	2002-05-17	1033	2002-05-06	26.12	2020-06-05	657.06	2016-05-17	1004.13
2016-05-27	805.42	2014-06-10	541.57	2002-05-20	1031	2002-05-07	26.63	2020-06-08	676.62	2016-05-18	987.5
2016-06-03	798.73	2014-06-11	540.15	2002-05-21	1031	2002-05-08	27.85	2020-06-09	684.38	2016-05-19	942.93
2016-06-08	794.11	2014-06-12	538.71	2002-05-22	1031	2002-05-09	27.68	2020-06-10	690.69	2016-05-20	874.13
2016-06-17	833.14	2014-06-13	537.68	2002-05-23	1032	2002-05-10	27.99	2020-06-11	719.61	2016-05-23	880.17
2016-06-24	880.33	2014-06-16	536.75	2002-05-24	1035	2002-05-13	28.38	2020-06-12	765.2	2016-05-24	867.07
2016-07-01	886.39	2014-06-17	535.87	2002-05-27	1038	2002-05-14	29.36	2020-06-15	780.54	2016-05-25	835.87
2016-07-08	915.38	2014-06-18	535.82	2002-05-28	1040	2002-05-15	28.15	2020-06-16	795.7	2016-05-26	814.94
2016-07-15	957.34	2014-06-19	534.73	2002-05-29	1044	2002-05-16	27.95	2020-06-17	872.95	2016-05-27	806.56
2016-07-22	970.07	2014-06-20	533.59	2002-05-30	1046	2002-05-17	28.18	2020-06-18	967.39	2016-05-30	851.65
2016-07-29	993.2	2014-06-23	533.71	2002-05-31	1042	2002-05-20	28.33	2020-06-19	1007.36	2016-05-31	872.99
2016-08-05	1033.66	2014-06-24	533.34	2002-06-01	1042	2002-05-21	27.33	2020-06-22	1009.62	2016-06-01	927.4
2016-08-12	1040.46	2014-06-25	532.81	2002-06-03	1042	2002-05-22	26.37	2020-06-23	1031.38	2016-06-02	943.77
2016-08-19	1028.17	2014-06-26	532.89	2002-06-05	1027	2002-05-23	26.15	2020-06-24	1073.65	2016-06-03	963.74
2016-08-26	1013.6	2014-06-27	532.04	2002-06-06	1015	2002-05-24	25.88	2020-06-29	1092.18	2016-06-06	975.02
2016-09-02	968.05	2014-06-30	532.78	2002-06-07	1005	2002-05-27	24.94	2020-06-30	1121.1	2016-06-07	997.46
2016-09-09	893.35	2014-07-01	532.63	2002-06-10	998	2002-05-28	25.27	2020-07-02	1096.86	2016-06-08	1026.81
2016-09-14	866.78	2014-07-02	532.4	2002-06-11	991	2002-05-29	25.76	2020-07-03	1118.43	2016-06-13	963.05
2016-09-23	851.04	2014-07-03	532.61	2002-06-12	984	2002-05-30	24.67	2020-07-06	1149.81	2016-06-14	804.56
2016-09-30	854.99	2014-07-04	532.25	2002-06-13	978	2002-05-31	25.31	2020-07-07	1140.45	2016-06-15	774.04
2016-10-14	940.99	2014-07-07	531.89	2002-06-14	978	2002-06-03	25.08	2020-07-08	1091.18	2016-06-16	740.65
2016-10-21	999.01	2014-07-08	532.28	2002-06-17	978	2002-06-04	25.33	2020-07-09	1069.75	2016-06-17	680.49
2016-10-28	1101.58	2014-07-09	532.5	2002-06-18	981	2002-06-05	24.89	2020-07-10	1058.21	2016-06-20	679.31
2016-11-04	1142.37	2014-07-10	532.53	2002-06-19	984	2002-06-06	24.79	2020-07-13	1052.37	2016-06-21	673.48
2016-11-11	1212.2	2014-07-11	532.74	2002-06-20	988	2002-06-07	24.75	2020-07-14	1040.31	2016-06-22	659.88
2016-11-18	1233.13	2014-07-14	534.12	2002-06-21	993	2002-06-10	24.29	2020-07-15	1008.12	2016-06-23	706.6
2016-11-25	1164.22	2014-07-15	534.93	2002-06-24	997	2002-06-11	24.12	2020-07-16	986.2	2016-06-24	732.15
2016-12-02	1183.45	2014-07-16	535.55	2002-06-25	1000	2002-06-12	24.64	2020-07-17	999.32	2016-06-27	737.39
2016-12-09	1138.73	2014-07-17	537.98	2002-06-26	1003	2002-06-13	25.64	2020-07-20	1005.46	2016-06-28	743.56
2016-12-16	1084.02	2014-07-18	539.88	2002-06-27	1006	2002-06-14	25.94	2020-07-21	967.32	2016-06-29	747.64
2016-12-23	1037.42	2014-07-21	545.11	2002-06-28	1005	2002-06-17	26.09	2020-07-22	929.28	2016-06-30	731.43
2016-12-30	1014.99	2014-07-22	557.51	2002-07-01	1005	2002-06-18	25.43	2020-07-23	870.82	2016-07-01	714.87
2017-01-06	992.6	2014-07-23	577.65	2002-07-02	1004	2002-06-19	25.31	2020-07-24	840.71	2016-07-04	709.41
2017-01-13	1012.69	2014-07-24	595.98	2002-07-03	1002	2002-06-20	25.53	2020-07-27	829.08	2016-07-05	701.57
2017-01-20	969.66	2014-07-25	608.73	2002-07-04	1003	2002-06-21	25.82	2020-07-28	827.11	2016-07-06	693.79
2017-01-26	921.87	2014-07-28	616.03	2002-07-05	1004	2002-06-24	26.47	2020-07-29	865.28	2016-07-07	681.81
2017-02-03	909.64	2014-07-29	617.55	2002-07-08	1005	2002-06-25	26.32	2020-07-30	899.45	2016-07-08	674.01
2017-02-10	934.38	2014-07-30	616.84	2002-07-09	1006	2002-06-26	26.76	2020-07-31	906.91	2016-07-11	679.03
2017-02-17	924.63	2014-07-31	612.73	2002-07-10	1007	2002-06-27	26.86	2020-08-03	922.13	2016-07-12	674.54
2017-02-24	985.34	2014-08-01	610.24	2002-07-11	1005	2002-06-28	26.86	2020-08-04	978.06	2016-07-13	680.35
2017-03-03	1152.26	2014-08-04	604.03	2002-07-12	1004	2002-07-01	26.81	2020-08-05	998.83	2016-07-14	677.48
2017-03-10	1274.76	2014-08-05	601.16	2002-07-15	1002	2002-07-02	26.77	2020-08-06	1014.55	2016-07-15	678.71
2017-03-17	1275.57	2014-08-06	597.47	2002-07-16	998	2002-07-03	26.8	2020-08-07	1023.02	2016-07-18	681.24
2017-03-24	1245.52	2014-08-07	597.3	2002-07-17	993	2002-07-04	25.55	2020-08-10	1020.04	2016-07-19	684.15
2017-03-31	1134.68	2014-08-08	597.02	2002-07-18	985	2002-07-05	25.73	2020-08-11	1010.85	2016-07-20	688.48
2017-04-07	1127.72	2014-08-11	596.01	2002-07-19	981	2002-07-08	26.07	2020-08-12	1011.68	2016-07-21	691.16
2017-04-14	1082.92	2014-08-12	597.93	2002-07-22	976	2002-07-09	26.09	2020-08-13	1037.19	2016-07-22	686.36
2017-04-21	1015.7	2014-08-13	597.96	2002-07-23	972	2002-07-10	26.77	2020-08-14	1056.24	2016-07-25	675.62
2017-04-28	1002.18	2014-08-15	598.44	2002-07-24	964	2002-07-11	26.83	2020-08-17	1059.3	2016-07-26	650.73
2017-05-05	979.57	2014-08-18	598.14	2002-07-25	962	2002-07-12	27.48	2020-08-18	1050.6	2016-07-27	636.03
2017-05-12	957.28	2014-08-19	598.05	2002-07-26	962	2002-07-15	27.07	2020-08-19	1042.38	2016-07-28	615.71
2017-05-19	983.2	2014-08-20	596.34	2002-07-29	964	2002-07-16	27.75	2020-08-20	1015.33	2016-07-29	592.56
2017-05-26	992.43	2014-08-21	596.52	2002-07-30	965	2002-07-17	27.88	2020-08-21	996.53	2016-08-01	576.95
2017-06-02	983.21	2014-08-22	596.95	2002-07-31	968	2002-07-18	27.57	2020-08-24	993.46	2016-08-02	568.81
2017-06-09	993.93	2014-08-25	594.38	2002-08-01	970	2002-07-19	27.83	2020-08-25	1036.36	2016-08-03	558.68
2017-06-16	1107.26	2014-08-26	594.44	2002-08-02	971	2002-07-22	26.6	2020-08-26	1051.89	2016-08-04	538.05
2017-06-23	1125.08	2014-08-27	592.3	2002-08-05	971	2002-07-23	26.31	2020-08-27	1055.89	2016-08-05	536.26
2017-06-30	1079.65	2014-08-28	589.54	2002-08-06	971	2002-07-24	26.87	2020-08-28	1055.12	2016-08-08	542.43
2017-07-07	1079.09	2014-08-29	588.64	2002-08-07	972	2002-07-25	26.77	2020-08-31	1060.38	2016-08-09	544.14
2017-07-14	1141.99	2014-09-01	586.94	2002-08-08	978	2002-07-26	26.54	2020-09-01	1043.84	2016-08-10	573.83
2017-07-21	1152.94	2014-09-04	582.23	2002-08-09	986	2002-07-29	26.55	2020-09-02	1030.12	2016-08-11	579.59
2017-07-28	1155.56	2014-09-05	579.25	2002-08-12	992	2002-07-30	27.36	2020-09-03	997.54	2016-08-12	593.2
2017-08-04	1143.06	2014-09-09	577.59	2002-08-13	999	2002-07-31	27.02	2020-09-04	974.01	2016-08-15	596.68
2017-08-11	1149.79	2014-09-10	575.38	2002-08-14	1006	2002-08-01	26.47	2020-09-07	968.8	2016-08-16	605.57
2017-08-18	1137.33	2014-09-11	573.6	2002-08-15	1010	2002-08-02	26.84	2020-09-08	958.36	2016-08-17	608.23
2017-08-25	1076.81	2014-09-12	570.05	2002-08-16	1013	2002-08-05	26.58	2020-09-09	950.22	2016-08-18	632.63
2017-09-01	1087.35	2014-09-16	549.58	2002-08-19	1014	2002-08-06	27.17	2020-09-10	935.16	2016-08-19	620.76
2017-09-08	1112.74	2014-09-17	544.88	2002-08-20	1014	2002-08-07	26.5	2020-09-11	933.87	2016-08-22	608.78
2017-09-15	1215.22	2014-09-18	544.88	2002-08-21	1014	2002-08-08	26.67	2020-09-14	941.57	2016-08-23	602.05
2017-09-22	1271.19	2014-09-19	538.9	2002-08-22	1018	2002-08-09	26.86	2020-09-15	947.95	2016-08-24	590.33
2017-09-29	1227.8	2014-09-22	537.87	2002-08-23	1021	2002-08-12	27.86	2020-09-16	944.97	2016-08-25	572.43
2017-10-13	1228.55	2014-09-23	537.87	2002-08-27	1025	2002-08-13	27.9	2020-09-17	940.05	2016-08-26	560.7
2017-10-20	1279.6	2014-09-24	539.94	2002-08-28	1026	2002-08-14	28.15	2020-09-18	938.33	2016-08-29	553.61
2017-10-27	1241.43	2014-09-25	540.15	2002-08-29	1030	2002-08-15	29.06	2020-09-21	944.48	2016-08-30	543.38
2017-11-03	1234.48	2014-09-26	540.41	2002-08-30	1036	2002-08-16	29.33	2020-09-22	968	2016-08-31	537.88
2017-11-10	1246.06	2014-09-29	541.8	2002-09-02	1039	2002-08-19	29.84	2020-09-23	1006.37	2016-09-01	532.48
2017-11-17	1320.85	2014-09-30	544.22	2002-09-03	1044	2002-08-20	30.11	2020-09-24	1051.67	2016-09-02	525.44
2017-11-24	1379.5	2014-10-08	546.6	2002-09-04	1050	2002-08-21	29.24	2020-09-25	1082.17	2016-09-05	523.73
2017-12-01	1395.47	2014-10-09	548.17	2002-09-05	1063	2002-08-22	28.84	2020-09-28	1069.44	2016-09-06	528.45
2017-12-08	1462.26	2014-10-10	547.82	2002-09-06	1085	2002-08-23	28.63	2020-09-30	1077.65	2016-09-07	544.19
2017-12-15	1577.71	2014-10-13	547.49	2002-09-09	1102	2002-08-26	29.28	2020-10-09	1166.95	2016-09-08	539.39
2017-12-22	1597.83	2014-10-14	546.95	2002-09-10	1126	2002-08-27	28.83	2020-10-12	1142.6	2016-09-09	533.21
2017-12-29	1470.86	2014-10-15	546.39	2002-09-11	1146	2002-08-28	28.34	2020-10-13	1123.5	2016-09-12	534.75
2018-01-05	1387.18	2014-10-16	547.38	2002-09-12	1163	2002-08-29	28.92	2020-10-14	1095.62	2016-09-13	535.75
2018-01-12	1477.53	2014-10-17	548.37	2002-09-13	1178	2002-08-30	28.98	2020-10-15	1057.29	2016-09-14	545.48
2018-01-19	1416.08	2014-10-20	549.46	2002-09-16	1186	2002-09-02	27.54	2020-10-16	1026.14	2016-09-19	558.22
2018-01-26	1386.07	2014-10-21	555.33	2002-09-17	1194	2002-09-03	27.79	2020-10-19	992.89	2016-09-20	558.55
2018-02-02	1221.69	2014-10-22	563.3	2002-09-18	1202	2002-09-04	28.27	2020-10-20	956.98	2016-09-21	561.52
2018-02-09	1063.38	2014-10-23	574.72	2002-09-19	1215	2002-09-05	28.98	2020-10-21	959.08	2016-09-22	556.64
2018-02-23	1063.33	2014-10-24	589.96	2002-09-20	1226	2002-09-06	29.61	2020-10-22	986.92	2016-09-23	549.62
2018-03-02	1079.79	2014-10-27	602.46	2002-09-23	1238	2002-09-09	29.73	2020-10-23	1004.59	2016-09-26	550.74
2018-03-09	1022.71	2014-10-28	608.55	2002-09-24	1255	2002-09-10	29.73	2020-10-26	999.29	2016-09-27	553.69
2018-03-16	1027.97	2014-10-29	611.5	2002-09-25	1285	2002-09-11	29.77	2020-10-27	989.04	2016-09-28	577.82
2018-03-23	1064.33	2014-10-30	610.26	2002-09-26	1320	2002-09-12	28.85	2020-10-28	1002.72	2016-09-29	612.11
2018-03-30	1030.68	2014-10-31	607.62	2002-09-27	1346	2002-09-13	29.81	2020-10-29	969.95	2016-09-30	644.16
2018-04-13	989.45	2014-11-03	602.36	2002-09-30	1367	2002-09-16	29.67	2020-10-30	929.49	2016-10-10	903.23
2018-04-20	1058.65	2014-11-04	596.36	2002-10-01	1371	2002-09-17	29.08	2020-11-02	927.39	2016-10-11	929.34
2018-04-27	1136.88	2014-11-05	591.87	2002-10-02	1365	2002-09-18	29.48	2020-11-03	928.96	2016-10-12	985.12
2018-05-04	1132.6	2014-11-06	588.15	2002-10-03	1358	2002-09-19	29.5	2020-11-04	911.33	2016-10-13	990.05
2018-05-11	1163.88	2014-11-07	587.51	2002-10-04	1354	2002-09-20	29.61	2020-11-06	878.69	2016-10-14	987.77
2018-05-18	1222.31	2014-11-11	587.65	2002-10-07	1351	2002-09-23	30.71	2020-11-09	882.32	2016-10-17	992.95
2018-05-25	1240.74	2014-11-12	587.86	2002-10-08	1348	2002-09-24	30.77	2020-11-10	896.27	2016-10-18	999.49
2018-06-01	1217.83	2014-11-13	586.41	2002-10-09	1347	2002-09-25	30.64	2020-11-11	880.18	2016-10-19	999.01
2018-06-08	1207.08	2014-11-14	584.25	2002-10-10	1346	2002-09-26	30.41	2020-11-12	861.51	2016-10-20	1003.99
2018-06-15	1150.02	2014-11-17	584.01	2002-10-11	1343	2002-09-27	30.54	2020-11-13	857	2016-10-21	999.79
2018-06-22	1133.57	2014-11-18	582.93	2002-10-14	1340	2002-09-30	30.45	2020-11-16	856.69	2016-10-24	965.91
2018-06-29	1105.5	2014-11-19	582.67	2002-10-15	1335	2002-10-01	30.83	2020-11-17	856.97	2016-10-25	911.8
2018-07-06	1088.39	2014-11-20	581.99	2002-10-16	1334	2002-10-02	30.49	2020-11-18	863.16	2016-10-26	880.32
2018-07-13	1130.14	2014-11-24	584.07	2002-10-17	1343	2002-10-03	29.76	2020-11-19	875.77	2016-10-27	868.6
2018-07-20	1091.2	2014-11-25	586.2	2002-10-18	1356	2002-10-04	29.62	2020-11-20	892.31	2016-10-28	876.44
2018-07-27	1054.49	2014-11-26	588.81	2002-10-21	1364	2002-10-07	29.64	2020-11-23	914.28	2016-10-31	914.23
2018-08-03	1060.3	2014-11-27	586.62	2002-10-22	1369	2002-10-08	29.48	2020-11-24	934.01	2016-11-01	959.45
2018-08-10	1108.67	2014-11-28	584.15	2002-10-23	1376	2002-10-09	29.35	2020-11-25	937.95	2016-11-02	983.13
2018-08-17	1157.54	2014-12-01	581.79	2002-10-24	1385	2002-10-10	28.97	2020-11-26	958.79	2016-11-03	981.69
2018-08-24	1178.99	2014-12-02	578.97	2002-10-25	1393	2002-10-11	29.37	2020-11-27	971.46	2016-11-04	997.3
2018-08-31	1183.11	2014-12-03	576.32	2002-10-28	1397	2002-10-14	30.03	2020-11-30	977.95	2016-11-07	1000.64
2018-09-07	1181.4	2014-12-04	574.69	2002-10-29	1403	2002-10-15	29.72	2020-12-01	968.85	2016-11-08	997.91
2018-09-14	1212.33	2014-12-05	571.46	2002-10-30	1409	2002-10-16	29.47	2020-12-03	953.75	2016-11-09	985.03
2018-09-21	1227.58	2014-12-08	569.26	2002-10-31	1417	2002-10-17	29.62	2020-12-04	973.43	2016-11-10	977.9
2018-09-28	1218.44	2014-12-09	567.01	2002-11-01	1428	2002-10-18	29.6	2020-12-07	985.14	2016-11-11	972.64
2018-10-12	1262.08	2014-12-10	566.27	2002-11-04	1430	2002-10-21	28.37	2020-12-08	954.29	2016-11-14	959.98
2018-10-19	1269.27	2014-12-11	564.89	2002-11-05	1435	2002-10-22	27.92	2020-12-09	927.85	2016-11-15	966.88
2018-10-26	1216.95	2014-12-12	562.76	2002-11-06	1442	2002-10-23	28.18	2020-12-10	938.42	2016-11-16	985.4
2018-11-02	1174.64	2014-12-15	559.96	2002-11-07	1445	2002-10-24	28.2	2020-12-11	965.52	2016-11-17	1002.74
2018-11-09	1190.74	2014-12-16	557.63	2002-11-08	1446	2002-10-25	27.05	2020-12-14	980.46	2016-11-18	1022.64
2018-11-16	1151.11	2014-12-17	555.94	2002-11-11	1445	2002-10-28	27.29	2020-12-15	988.28	2016-11-21	1022.35
2018-11-23	1122.86	2014-12-18	555.39	2002-11-12	1445	2002-10-29	26.86	2020-12-16	998.51	2016-11-22	1022.57
2018-12-07	1030.1	2014-12-19	552.36	2002-11-13	1443	2002-10-30	26.81	2020-12-17	1000.64	2016-11-23	1056.82
2018-12-14	1044.51	2014-12-22	551.15	2002-11-14	1444	2002-10-31	27.22	2020-12-18	1006.21	2016-11-24	1066.76
2018-12-21	1066.17	2014-12-23	548.91	2002-11-15	1446	2002-11-01	27.13	2020-12-21	1008.95	2016-11-25	1056.82
2019-01-04	1067.11	2014-12-24	546.45	2002-11-18	1445	2002-11-04	26.95	2020-12-22	1002.49	2016-11-28	1043.13
2019-01-11	1070.73	2014-12-25	546.21	2002-11-19	1446	2002-11-05	26.14	2020-12-23	1013	2016-11-29	1035.8
2019-01-18	1016.22	2014-12-26	546.07	2002-11-20	1447	2002-11-06	25.77	2020-12-24	1024.34	2016-11-30	1033.59
2019-01-25	955.26	2014-12-29	543.05	2002-11-21	1451	2002-11-07	25.38	2020-12-25	1021.22	2016-12-01	1034.13
2019-02-01	932.48	2014-12-30	541.53	2002-11-22	1459	2002-11-08	25.78	2020-12-28	997.55	2016-12-02	1038.14
2019-02-15	947.45	2014-12-31	540.65	2002-11-25	1469	2002-11-11	25.94	2020-12-29	951.84	2016-12-05	1047.64
2019-02-22	962.99	2015-01-05	537.13	2002-11-26	1489	2002-11-12	25.9	2020-12-30	941.03	2016-12-06	1053.23
2019-03-01	962.71	2015-01-06	532.96	2002-11-27	1514	2002-11-13	25.19	2020-12-31	960.86	2016-12-07	1089.02
2019-03-08	1018.33	2015-01-07	532.14	2002-11-28	1540	2002-11-14	25.29	2021-01-04	979.12	2016-12-08	1130.58
2019-03-15	995.34	2015-01-08	530.93	2002-11-29	1560	2002-11-15	25.51	2021-01-05	1026.86	2016-12-09	1178.2
2019-03-22	980.46	2015-01-09	529.6	2002-12-02	1573	2002-11-18	26.71	2021-01-06	1046.77	2016-12-12	1183.94
2019-03-29	1007.8	2015-01-12	527.45	2002-12-03	1582	2002-11-19	26.42	2021-01-07	1068.21	2016-12-13	1224.34
2019-04-12	1040.85	2015-01-13	525.63	2002-12-04	1592	2002-11-20	26.98	2021-01-08	1084.6	2016-12-14	1233.15
2019-04-19	1035.7	2015-01-14	525.49	2002-12-05	1602	2002-11-21	26.35	2021-01-11	1153.72	2016-12-15	1270.49
2019-04-26	1071.52	2015-01-15	524.43	2002-12-06	1612	2002-11-22	26.76	2021-01-12	1237.46	2016-12-16	1281.89
2019-05-10	1107.6	2015-01-16	524.15	2002-12-09	1625	2002-11-25	26.11	2021-01-13	1257.04	2016-12-19	1293.89
2019-05-17	1118.31	2015-01-19	522.27	2002-12-10	1637	2002-11-26	26.4	2021-01-14	1227.13	2016-12-20	1320.75
2019-05-24	1133.88	2015-01-20	521.04	2002-12-11	1651	2002-11-27	26.89	2021-01-15	1179	2016-12-21	1321.16
2019-05-31	1092.5	2015-01-21	519.52	2002-12-12	1663	2002-11-28	25.01	2021-01-18	1159.73	2016-12-22	1292.07
2019-06-14	1046.41	2015-01-22	518.66	2002-12-13	1689	2002-11-29	25.16	2021-01-19	1133.51	2016-12-23	1245.36
2019-06-21	1032.79	2015-01-26	516.62	2002-12-16	1704	2002-12-02	27.24	2021-01-20	1115.77	2016-12-26	1181.11
2019-06-28	1028.16	2015-01-27	516.49	2002-12-17	1714	2002-12-03	27.3	2021-01-21	1098.22	2016-12-27	1178.55
2019-07-05	981.36	2015-01-28	515.22	2002-12-18	1728	2002-12-04	26.71	2021-01-22	1098.55	2016-12-28	1166.67
2019-07-12	947.43	2015-01-30	510.05	2002-12-19	1735	2002-12-05	27.29	2021-01-25	1087.65	2016-12-29	1118.79
2019-07-19	960.72	2015-02-02	509.03	2002-12-20	1737	2002-12-06	26.93	2021-01-26	1042.26	2016-12-30	1113.37
2019-07-26	1019.52	2015-02-03	507.61	2002-12-23	1739	2002-12-09	27.2	2021-01-27	1011.11	2017-01-03	1143.38
2019-08-02	1035.22	2015-02-04	503.25	2002-12-24	1738	2002-12-10	27.74	2021-01-28	969.45	2017-01-04	1145.08
2019-08-09	1006.95	2015-02-06	498.78	2002-12-27	1738	2002-12-11	27.4	2021-01-29	945.55	2017-01-05	1107.89
2019-08-16	1021.14	2015-02-09	497.82	2003-01-02	1738	2002-12-12	28.01	2021-02-01	939.24	2017-01-06	1066.1
2019-08-23	1069.89	2015-02-10	496.02	2003-01-03	1739	2002-12-13	28.44	2021-02-02	917.97	2017-01-09	1012.77
2019-08-30	1071.59	2015-02-11	493.23	2003-01-06	1742	2002-12-16	30.1	2021-02-04	902.9	2017-01-10	973.27
2019-09-06	1080.78	2015-02-12	490.47	2003-01-07	1746	2002-12-17	30.1	2021-02-05	903.22	2017-01-11	943.34
2019-09-12	1095.28	2015-02-13	489.43	2003-01-08	1749	2002-12-18	30.44	2021-02-08	898.09	2017-01-12	941.32
2019-09-20	1101.27	2015-02-16	488.97	2003-01-09	1758	2002-12-19	30.56	2021-02-09	888.05	2017-01-13	957.19
2019-09-27	1099.09	2015-02-25	489.39	2003-01-10	1761	2002-12-20	30.3	2021-02-10	882.67	2017-01-16	967.63
2019-10-11	1096.65	2015-02-26	489.84	2003-01-13	1760	2002-12-23	31.75	2021-02-18	1277.71	2017-01-17	973.58
2019-10-18	1128.8	2015-02-27	488.77	2003-01-14	1753	2002-12-24	31.97	2021-02-19	1254.36	2017-01-18	979.21
2019-10-25	1151.51	2015-03-02	489.36	2003-01-15	1748	2002-12-26	32.49	2021-02-22	1235.45	2017-01-19	974.49
2019-11-01	1139.11	2015-03-03	489.51	2003-01-16	1733	2002-12-27	32.72	2021-02-23	1251.07	2017-01-20	968.76
2019-11-08	1087.11	2015-03-04	487.89	2003-01-17	1722	2002-12-30	31.37	2021-02-25	1280.59	2017-01-23	965.92
2019-11-15	1113.76	2015-03-06	485.34	2003-01-20	1718	2002-12-31	31.2	2021-02-26	1287.36	2017-01-24	963.29
2019-11-22	1131.54	2015-03-09	485.72	2003-01-21	1715	2003-01-02	31.85	2021-03-01	1281.48	2017-01-25	945.58
2019-11-29	1136.43	2015-03-10	485.95	2003-01-22	1704	2003-01-03	33.08	2021-03-02	1292.11	2017-01-26	912.58
2019-12-06	1156.47	2015-03-11	484.46	2003-01-23	1680	2003-01-06	32.1	2021-03-03	1347.84	2017-02-03	792.91
2019-12-13	1199.98	2015-03-12	482.78	2003-01-24	1653	2003-01-07	31.08	2021-03-04	1405.29	2017-02-06	798.47
2019-12-20	1235.32	2015-03-13	481.78	2003-01-27	1626	2003-01-08	30.56	2021-03-05	1427.05	2017-02-07	821.27
2019-12-27	1192.93	2015-03-16	476.42	2003-01-28	1593	2003-01-09	31.99	2021-03-08	1468.73	2017-02-08	855.85
2020-01-03	1121.76	2015-03-17	472.19	2003-01-29	1557	2003-01-10	31.68	2021-03-09	1505.63	2017-02-09	859.98
2020-01-10	1049.75	2015-03-18	470.27	2003-01-30	1540	2003-01-13	32.26	2021-03-10	1547.19	2017-02-10	877.25
2020-01-17	997.93	2015-03-19	468.84	2003-01-31	1530	2003-01-14	32.37	2021-03-11	1570.85	2017-02-13	878.37
2020-01-24	983.53	2015-03-20	468.59	2003-02-03	1530	2003-01-15	33.21	2021-03-12	1570.18	2017-02-14	874.02
2020-02-14	941.2	2015-03-23	466.21	2003-02-04	1542	2003-01-16	33.66	2021-03-15	1569.96	2017-02-15	868.28
2020-02-21	927.32	2015-03-24	465.11	2003-02-05	1559	2003-01-17	33.91	2021-03-16	1606.44	2017-02-16	863.33
2020-02-28	918.56	2015-03-25	462.88	2003-02-06	1577	2003-01-20	30.65	2021-03-17	1620.68	2017-02-17	839.71
2020-03-06	905.09	2015-03-26	460.07	2003-02-07	1596	2003-01-21	34.61	2021-03-19	1787.71	2017-02-20	825.7
2020-03-13	901.18	2015-03-27	455.52	2003-02-10	1610	2003-01-22	32.85	2021-03-22	1810	2017-02-21	824.88
2020-03-20	901.34	2015-03-30	454.27	2003-02-11	1627	2003-01-23	32.25	2021-03-23	1820.75	2017-02-22	822.09
2020-03-27	905.34	2015-03-31	453.31	2003-02-12	1639	2003-01-24	33.28	2021-03-24	1767.24	2017-02-23	817.73
2020-04-03	907.22	2015-04-01	452.97	2003-02-13	1659	2003-01-27	32.29	2021-03-25	1731.38	2017-02-24	805.39
2020-04-10	905.51	2015-04-02	452.44	2003-02-14	1673	2003-01-28	32.67	2021-03-26	1733.07	2017-02-27	790.13
2020-04-17	902.97	2015-04-03	452.73	2003-02-17	1693	2003-01-29	33.63	2021-03-29	1735.98	2017-02-28	739.02
2020-04-24	951.89	2015-04-07	454.21	2003-02-18	1709	2003-01-30	33.85	2021-03-30	1708.42	2017-03-01	695.84
2020-05-01	955.28	2015-04-08	454.44	2003-02-19	1728	2003-01-31	33.51	2021-03-31	1665.36	2017-03-02	698.49
2020-05-08	970.2	2015-04-09	455.07	2003-02-20	1745	2003-02-03	32.76	2021-04-01	1667.13	2017-03-03	695.72
2020-05-15	1047.07	2015-04-10	457.08	2003-02-21	1758	2003-02-04	33.58	2021-04-02	1678.98	2017-03-06	694.84
2020-05-22	1073.3	2015-04-13	461.62	2003-02-24	1767	2003-02-05	33.93	2021-04-06	1692.18	2017-03-07	682.61
2020-05-29	1055.6	2015-04-14	471.39	2003-02-25	1768	2003-02-06	34.16	2021-04-08	1692.65	2017-03-08	674.45
2020-06-05	1025.3	2015-04-15	480.27	2003-02-26	1767	2003-02-07	35.12	2021-04-09	1661.61	2017-03-09	667.06
2020-06-12	1019.94	2015-04-16	489	2003-02-27	1763	2003-02-10	34.48	2021-04-12	1670.7	2017-03-10	661.95
2020-06-19	1025.2	2015-04-17	496.55	2003-02-28	1764	2003-02-11	35.44	2021-04-14	1680.13	2017-03-13	656.63
2020-06-26	987.72	2015-04-20	506.14	2003-03-03	1762	2003-02-12	35.77	2021-04-15	1725.63	2017-03-14	658.92
2020-07-03	971.03	2015-04-21	512.71	2003-03-04	1754	2003-02-13	36.36	2021-04-16	1762.95	2017-03-15	671.3
2020-07-10	998.42	2015-04-22	520.8	2003-03-05	1749	2003-02-14	36.8	2021-04-19	1783.69	2017-03-16	680.09
2020-07-17	970.86	2015-04-23	530.19	2003-03-06	1748	2003-02-17	31.92	2021-04-20	1811.84	2017-03-17	673.66
2020-07-24	977.91	2015-04-24	529.79	2003-03-07	1753	2003-02-18	36.96	2021-04-21	1859.31	2017-03-20	670.13
2020-07-31	972.08	2015-04-27	531.82	2003-03-10	1756	2003-02-19	37.16	2021-04-22	1920.19	2017-03-21	673.38
2020-08-07	981.77	2015-04-28	529.12	2003-03-11	1765	2003-02-20	36.79	2021-04-23	1911.97	2017-03-22	662.77
2020-08-14	1037.6	2015-04-29	522.51	2003-03-12	1779	2003-02-21	35.58	2021-04-26	1911.82	2017-03-23	615.84
2020-08-21	1065.38	2015-04-30	519.17	2003-03-13	1802	2003-02-24	36.48	2021-04-27	1947.13	2017-03-24	574.27
2020-08-28	1061.71	2015-05-04	515.65	2003-03-14	1833	2003-02-25	36.06	2021-04-28	1997.66	2017-03-27	562.74
2020-09-04	1074.58	2015-05-05	510.63	2003-03-17	1863	2003-02-26	37.7	2021-04-29	2046.67	2017-03-28	561.39
2020-09-11	1112.64	2015-05-06	507.69	2003-03-18	1887	2003-02-27	37.2	2021-04-30	2062.52	2017-03-29	569.65
2020-09-18	1097.78	2015-05-07	508.06	2003-03-19	1909	2003-02-28	36.6	2021-05-06	2262.56	2017-03-30	574.43
2020-09-25	1063.71	2015-05-08	509.13	2003-03-20	1924	2003-03-03	35.88	2021-05-07	2236.42	2017-03-31	581.25
2020-09-30	1041.1	2015-05-11	512.48	2003-03-21	1935	2003-03-04	36.89	2021-05-10	2275.25	2017-04-05	635.29
2020-10-09	1058.93	2015-05-12	523.55	2003-03-24	1940	2003-03-05	36.69	2021-05-11	2318.3	2017-04-06	658.22
2020-10-16	1066.18	2015-05-13	554.01	2003-03-25	1940	2003-03-06	37	2021-05-12	2279.72	2017-04-07	689.25
2020-10-23	1054.48	2015-05-14	576.67	2003-03-26	1936	2003-03-07	37.78	2021-05-13	2251.06	2017-04-10	696.08
2020-10-30	1049.76	2015-05-15	588.18	2003-03-27	1933	2003-03-10	37.27	2021-05-14	2163.09	2017-04-11	702.59
2020-11-06	1082.1	2015-05-18	596.21	2003-03-28	1938	2003-03-11	36.72	2021-05-17	2083.84	2017-04-12	760.66
2020-11-13	1078.35	2015-05-19	622.12	2003-03-31	1939	2003-03-12	37.83	2021-05-18	2053.15	2017-04-13	795.84
2020-11-20	1121.24	2015-05-20	645.75	2003-04-01	1943	2003-03-13	36.01	2021-05-19	2070.03	2017-04-14	802.84
2020-11-27	1158.57	2015-05-22	676.74	2003-04-02	1959	2003-03-14	35.38	2021-05-20	2100.57	2017-04-17	807.99
2020-12-04	1198.49	2015-05-25	691.25	2003-04-03	1977	2003-03-17	34.93	2021-05-21	2131.5	2017-04-18	808.56
2020-12-11	1290.54	2015-05-26	699.85	2003-04-04	1997	2003-03-18	31.67	2021-05-24	2185.01	2017-04-19	839.83
2020-12-18	1361.81	2015-05-27	703.19	2003-04-07	2011	2003-03-19	29.88	2021-05-25	2164.56	2017-04-20	868.25
2020-12-25	1343.89	2015-05-28	710.94	2003-04-08	2022	2003-03-20	28.61	2021-05-26	2135.34	2017-04-21	868.32
2020-12-31	1324.44	2015-05-29	710.63	2003-04-09	2034	2003-03-21	26.91	2021-05-27	2059.8	2017-04-24	860.63
2021-01-08	1367.92	2015-06-01	705.14	2003-04-10	2051	2003-03-24	28.66	2021-05-28	2005.39	2017-04-25	853.14
2021-01-15	1394.01	2015-06-02	687.38	2003-04-11	2069	2003-03-25	27.97	2021-05-31	1950.27	2017-04-26	808.42
2021-01-22	1328.61	2015-06-03	672.55	2003-04-14	2081	2003-03-26	28.63	2021-06-01	1924.34	2017-04-27	756.82
2021-01-29	1057.71	2015-06-04	658.06	2003-04-15	2088	2003-03-27	30.37	2021-06-02	1914.85	2017-05-02	712.29
2021-02-05	995.77	2015-06-05	640.38	2003-04-16	2091	2003-03-28	30.16	2021-06-03	1876.65	2017-05-03	705.56
2021-02-19	1023.3	2015-06-08	614.46	2003-04-17	2093	2003-03-31	31.04	2021-06-04	1844.1	2017-05-04	705.23
2021-02-26	1115.02	2015-06-09	584.55	2003-04-22	2097	2003-04-01	29.78	2021-06-07	1806.94	2017-05-05	718.04
2021-03-05	1241.58	2015-06-10	556.43	2003-04-23	2105	2003-04-02	28.56	2021-06-08	1784.59	2017-05-08	726.91
2021-03-12	1214.78	2015-06-11	543.12	2003-04-24	2115	2003-04-03	28.97	2021-06-09	1779.2	2017-05-09	727.41
2021-03-19	1199.35	2015-06-12	534.22	2003-04-25	2124	2003-04-04	28.62	2021-06-10	1844.8	2017-05-10	725.82
2021-03-26	1274.37	2015-06-15	522.64	2003-04-28	2133	2003-04-07	27.96	2021-06-11	1930.89	2017-05-11	700.24
2021-04-02	1280.66	2015-06-16	515.04	2003-04-29	2139	2003-04-08	28	2021-06-15	2039.21	2017-05-12	692.77
2021-04-09	1309.11	2015-06-17	509.55	2003-04-30	2142	2003-04-09	28.85	2021-06-16	2094.58	2017-05-15	674.62
2021-04-16	1354.81	2015-06-18	506.57	2003-05-01	2145	2003-04-10	27.46	2021-06-17	2165.3	2017-05-16	661.98
2021-04-23	1426.86	2015-06-19	505.77	2003-05-02	2152	2003-04-11	28.14	2021-06-18	2140.95	2017-05-17	639.56
2021-04-30	1357.17	2015-06-23	508.04	2003-05-05	2152	2003-04-14	28.63	2021-06-21	2090.98	2017-05-18	629.03
2021-05-07	1426.43	2015-06-24	512.81	2003-05-06	2160	2003-04-15	29.29	2021-06-22	2048.47	2017-05-19	613.39
2021-05-14	1444.03	2015-06-25	521.34	2003-05-07	2173	2003-04-16	29.18	2021-06-23	2003.96	2017-05-22	604.08
2021-05-21	1363.67	2015-06-26	527.67	2003-05-08	2193	2003-04-17	30.55	2021-06-24	2034.66	2017-05-23	597.11
2021-05-28	1295.46	2015-06-29	535.97	2003-05-09	2212	2003-04-21	30.87	2021-06-25	2083.14	2017-05-24	600.13
2021-06-04	1287.48	2015-06-30	539.05	2003-05-12	2227	2003-04-22	29.91	2021-06-28	2136.72	2017-05-25	598.48
2021-06-11	1241.73	2015-07-01	542.87	2003-05-13	2248	2003-04-23	26.65	2021-06-29	2199.16	2017-05-26	595.17
2021-06-18	1231.61	2015-07-02	545.8	2003-05-14	2266	2003-04-24	26.64	2021-06-30	2204.54	2017-05-31	575.31
2021-06-25	1223.46	2015-07-03	547.17	2003-05-15	2291	2003-04-25	26.26	2021-07-01	2164.98	2017-06-01	577.12
2021-07-02	1135.01	2015-07-06	550.33	2003-05-16	2317	2003-04-28	25.49	2021-07-02	2126.86	2017-06-02	595.86
2021-07-09	1145.66	2015-07-07	552.67	2003-05-19	2335	2003-04-29	25.24	2021-07-05	2097.71	2017-06-05	622.47
2021-07-16	1157.63	2015-07-08	553.71	2003-05-20	2337	2003-04-30	25.8	2021-07-06	2078.72	2017-06-06	625.5
2021-07-23	1199.98	2015-07-09	555.14	2003-05-21	2325	2003-05-01	26.03	2021-07-07	2098.7	2017-06-07	627.91
2021-07-30	1229.26	2015-07-10	555.62	2003-05-22	2303	2003-05-02	25.67	2021-07-08	2140.77	2017-06-08	613.64
2021-08-06	1239.03	2015-07-14	562.54	2003-05-23	2272	2003-05-05	26.49	2021-07-09	2122.35	2017-06-09	608.76
2021-08-13	1246.28	2015-07-15	562.22	2003-05-27	2218	2003-05-06	25.72	2021-07-12	2109.48	2017-06-12	604.38
2021-08-20	1259.21	2015-07-16	559.45	2003-05-28	2178	2003-05-07	26.23	2021-07-13	2077.41	2017-06-13	607.11
2021-08-27	1268.74	2015-07-17	557.89	2003-05-29	2145	2003-05-08	26.98	2021-07-14	2040.88	2017-06-14	605.59
2021-09-03	1307.46	2015-07-20	556.68	2003-05-30	2127	2003-05-09	27.72	2021-07-15	1994.64	2017-06-15	604.44
2021-09-10	1309.25	2015-07-21	555.26	2003-06-02	2116	2003-05-12	27.35	2021-07-16	1989.41	2017-06-16	597.39
2021-09-17	1353.09	2015-07-22	550.68	2003-06-03	2123	2003-05-13	28.5	2021-07-19	2016.56	2017-06-19	598.16
2021-09-24	1328.34	2015-07-23	543.7	2003-06-04	2128	2003-05-14	29.17	2021-07-20	2031.96	2017-06-20	607.06
2021-09-30	1244.87	2015-07-24	539.61	2003-06-05	2135	2003-05-15	28.74	2021-07-21	2045.02	2017-06-21	619.83
2021-10-08	1389.51	2015-07-27	533.61	2003-06-06	2139	2003-05-16	29.14	2021-07-22	2075.42	2017-06-22	625.28
2021-10-15	1382.2	2015-07-28	529.1	2003-06-09	2134	2003-05-19	28.83	2021-07-23	2139.08	2017-06-23	622.22
		2015-07-29	525.02	2003-06-10	2130	2003-05-20	29.28	2021-07-26	2177.69	2017-06-26	620.64
		2015-07-30	522.16	2003-06-11	2132	2003-05-21	29.03	2021-07-27	2156.36	2017-06-27	615.83
		2015-07-31	520.34	2003-06-12	2135	2003-05-22	28.85	2021-07-28	2134.61	2017-06-28	610.84
		2015-08-03	518.76	2003-06-13	2141	2003-05-23	29.16	2021-07-29	2181.4	2017-06-29	615.53
		2015-08-04	515.19	2003-06-16	2146	2003-05-27	29.35	2021-07-30	2239.96	2017-06-30	614.27
		2015-08-31	461.48	2003-06-17	2149	2003-05-28	28.58	2021-08-02	2256.77	2017-07-03	614.58
		2015-09-01	458.82	2003-06-18	2154	2003-05-29	29.1	2021-08-03	2240.94	2017-07-04	612.74
		2015-09-02	457.69	2003-06-19	2153	2003-05-30	29.56	2021-08-04	2250.04	2017-07-05	615.46
		2015-09-07	452.98	2003-06-20	2150	2003-06-02	30.71	2021-08-05	2281.31	2017-07-06	616.41
		2015-09-08	448.8	2003-06-23	2143	2003-06-03	30.67	2021-08-06	2294.07	2017-07-07	620.99
		2015-09-09	446.69	2003-06-24	2134	2003-06-04	30.05	2021-08-09	2289.15	2017-07-10	661.18
		2015-09-10	445.79	2003-06-25	2131	2003-06-05	30.74	2021-08-10	2293.6	2017-07-11	667.91
		2015-09-14	444.37	2003-06-26	2129	2003-06-06	31.28	2021-08-11	2283.66	2017-07-12	660.18
		2015-09-15	444.3	2003-06-27	2127	2003-06-09	31.45	2021-08-12	2322.82	2017-07-13	635.91
		2015-09-16	443.31	2003-06-30	2125	2003-06-10	31.73	2021-08-13	2381.85	2017-07-14	629.38
		2015-09-17	441.65	2003-07-01	2123	2003-06-11	32.36	2021-08-16	2407.24	2017-07-17	628.78
		2015-09-18	438.21	2003-07-02	2127	2003-06-12	31.51	2021-08-17	2414.08	2017-07-18	618.12
		2015-09-21	436.02	2003-07-03	2131	2003-06-13	30.65	2021-08-18	2452.07	2017-07-19	607.8
		2015-09-22	435.16	2003-07-04	2137	2003-06-16	31.18	2021-08-19	2550.28	2017-07-20	597.3
		2015-09-23	432.43	2003-07-07	2143	2003-06-17	31.07	2021-08-20	2598.49	2017-07-21	594.36
		2015-09-24	423.97	2003-07-08	2155	2003-06-18	30.36	2021-08-23	2646.42	2017-07-24	592.09
		2015-09-25	421.34	2003-07-09	2168	2003-06-19	29.96	2021-08-24	2661.24	2017-07-25	586.96
		2015-09-28	416.68	2003-07-10	2194	2003-06-20	30.82	2021-08-25	2685.39	2017-07-26	601.48
		2015-09-29	410.11	2003-07-11	2217	2003-06-23	29.17	2021-08-26	2653.99	2017-07-27	595.12
		2015-09-30	406.8	2003-07-14	2231	2003-06-24	28.78	2021-08-27	2660.66	2017-07-28	580.86
		2015-10-08	405.67	2003-07-15	2238	2003-06-25	29.95	2021-08-30	2662.62	2017-07-31	573.32
		2015-10-09	402.32	2003-07-16	2240	2003-06-26	29.01	2021-08-31	2629.59	2017-08-01	569.7
		2015-10-12	397.41	2003-07-17	2236	2003-06-27	29.27	2021-09-01	2594.26	2017-08-02	566.14
		2015-10-13	396.35	2003-07-18	2234	2003-06-30	30.19	2021-09-02	2580.42	2017-08-03	560.17
		2015-10-14	395.82	2003-07-21	2229	2003-07-01	30.4	2021-09-03	2575.52	2017-08-04	547.07
		2015-10-15	394.46	2003-07-22	2219	2003-07-02	30.15	2021-09-06	2527.47	2017-08-07	541.28
		2015-10-16	394.57	2003-07-23	2211	2003-07-03	30.42	2021-09-07	2444.13	2017-08-08	521.71
		2015-10-19	396.97	2003-07-24	2208	2003-07-04	27.63	2021-09-08	2413.64	2017-08-09	517.51
		2015-10-20	398.8	2003-07-25	2206	2003-07-07	30.13	2021-09-09	2413.71	2017-08-10	528.25
		2015-10-21	399.7	2003-07-28	2203	2003-07-08	30.22	2021-09-10	2451.96	2017-08-11	531.68
		2015-10-22	402.87	2003-07-29	2197	2003-07-09	30.88	2021-09-13	2603.86	2017-08-14	531.68
		2015-10-26	414.61	2003-07-30	2186	2003-07-10	31.06	2021-09-14	2706.88	2017-08-15	531.3
		2015-10-27	419.95	2003-07-31	2181	2003-07-11	31.28	2021-09-15	2692.47	2017-08-16	531.18
		2015-10-28	426.96	2003-08-01	2176	2003-07-14	31.27	2021-09-16	2654.03	2017-08-17	528.53
		2015-10-29	431.46	2003-08-04	2181	2003-07-15	31.62	2021-09-17	2681.81	2017-08-18	521.44
		2015-10-30	436.09	2003-08-05	2198	2003-07-16	31.05	2021-09-22	2864.24	2017-08-21	519.27
		2015-11-02	437.6	2003-08-06	2230	2003-07-17	31.41	2021-09-23	2984.76	2017-08-22	516.29
		2015-11-03	437.98	2003-08-07	2262	2003-07-18	31.96	2021-09-24	2971.56	2017-08-23	508.54
		2015-11-04	438.33	2003-08-08	2287	2003-07-21	31.78	2021-09-27	2939.22	2017-08-24	504.27
		2015-11-05	439.38	2003-08-11	2298	2003-07-22	30.19	2021-09-28	3055.45	2017-08-25	499.69
		2015-11-06	435.8	2003-08-12	2314	2003-07-23	29.67	2021-09-29	3145.25	2017-08-28	496.83
		2015-11-09	433.62	2003-08-13	2326	2003-07-24	30.22	2021-09-30	3196.85	2017-08-29	497.31
		2015-11-10	431.48	2003-08-14	2336	2003-07-25	30.17	2021-10-08	3199.55	2017-08-30	492.47
		2015-11-11	432.66	2003-08-15	2343	2003-07-28	30.11	2021-10-11	3127.07	2017-08-31	489.25
		2015-11-12	433.32	2003-08-18	2343	2003-07-29	30.24	2021-10-12	3150.1	2017-09-01	487.92
		2015-11-13	435.56	2003-08-19	2340	2003-07-30	30.68	2021-10-13	3058.87	2017-09-04	489.67
		2015-11-16	438.08	2003-08-20	2331	2003-07-31	30.54	2021-10-14	2965.08	2017-09-05	506.56
		2015-11-17	439.77	2003-08-21	2322	2003-08-01	32.31	2021-10-15	2864.6	2017-09-06	516.78
		2015-11-18	443.77	2003-08-22	2314	2003-08-04	31.84	2021-10-18	2775.81	2017-09-07	518.25
		2015-11-19	448.76	2003-08-26	2297	2003-08-05	32.22	2021-10-19	2765.77	2017-09-08	515.28
		2015-11-20	452.77	2003-08-27	2284	2003-08-06	31.7	2021-10-20	2811.18	2017-09-11	511.56
		2015-11-23	458.96	2003-08-28	2272	2003-08-07	32.39	2021-10-21	2793.39	2017-09-12	511.4
		2015-11-24	466.74	2003-08-29	2265	2003-08-08	32.18	2021-10-22	2650.17	2017-09-13	504.7
		2015-11-25	477.1	2003-09-01	2262	2003-08-11	32.01	2021-10-25	2593.42	2017-09-14	498.42
		2015-11-26	498.18	2003-09-02	2265	2003-08-12	31.92	2021-10-26	2488.73	2017-09-15	498.16
		2015-11-27	514.43	2003-09-03	2273	2003-08-13	30.78			2017-09-18	502.62
		2015-11-30	532.13	2003-09-04	2284	2003-08-14	31.09			2017-09-19	504.21
		2015-12-01	543.18	2003-09-05	2304	2003-08-15	31.05			2017-09-20	505.18
		2015-12-02	553.76	2003-09-08	2320	2003-08-18	30.89			2017-09-21	524.38
		2015-12-03	561.96	2003-09-09	2327	2003-08-19	30.7			2017-09-22	541.09
		2015-12-04	569.41	2003-09-10	2341	2003-08-20	30.95			2017-09-25	579.44
		2015-12-07	579.49	2003-09-11	2352	2003-08-21	31.88			2017-09-26	617.1
		2015-12-08	586.45	2003-09-12	2364	2003-08-22	31.84			2017-09-27	629.15
		2015-12-09	597.69	2003-09-15	2379	2003-08-25	31.56			2017-09-28	628.19
		2015-12-10	609.17	2003-09-16	2393	2003-08-26	31.95			2017-09-29	649.52
		2015-12-11	621.31	2003-09-17	2408	2003-08-27	31.21			2017-10-09	713.77
		2015-12-14	631.36	2003-09-18	2431	2003-08-28	31.5			2017-10-10	716.69
		2015-12-15	638.94	2003-09-19	2467	2003-08-29	31.57			2017-10-11	733.5
		2015-12-16	654.06	2003-09-22	2501	2003-09-01	29.25			2017-10-12	747.09
		2015-12-17	661.58	2003-09-23	2539	2003-09-02	29.41			2017-10-13	765.94
		2015-12-18	662.05	2003-09-24	2605	2003-09-03	29.49			2017-10-16	813.21
		2015-12-21	655.36	2003-09-25	2709	2003-09-04	28.98			2017-10-17	844.92
		2015-12-22	645.06	2003-09-26	2796	2003-09-05	28.88			2017-10-18	844.36
		2015-12-24	621.74	2003-09-29	2870	2003-09-08	28.85			2017-10-19	845.69
		2015-12-25	612.18	2003-09-30	2993	2003-09-09	29.18			2017-10-20	839.74
		2015-12-28	597.61	2003-10-01	3138	2003-09-10	29.35			2017-10-23	818.66
		2015-12-29	568.23	2003-10-02	3245	2003-09-11	28.82			2017-10-24	814.08
		2015-12-30	547.14	2003-10-03	3372	2003-09-12	28.27			2017-10-25	830.87
		2015-12-31	531.27	2003-10-06	3529	2003-09-15	28.14			2017-10-26	826.54
		2016-01-04	507.79	2003-10-07	3668	2003-09-16	27.56			2017-10-27	826.29
		2016-01-05	487.1	2003-10-08	3829	2003-09-17	27.03			2017-10-30	825.97
		2016-01-06	475.1	2003-10-09	4049	2003-09-18	27.17			2017-10-31	824.88
		2016-01-07	465.51	2003-10-10	4192	2003-09-19	27.03			2017-11-01	818.16
		2016-01-08	464.76	2003-10-13	4270	2003-09-22	26.96			2017-11-02	816.64
		2016-01-11	463.24	2003-10-14	4299	2003-09-23	27.13			2017-11-03	813.16
		2016-01-12	463.96	2003-10-15	4286	2003-09-24	28.24			2017-11-06	810.76
		2016-01-13	465.46	2003-10-16	4304	2003-09-25	28.29			2017-11-07	803.35
		2016-01-14	466.93	2003-10-17	4363	2003-09-26	28.16			2017-11-08	814.65
		2016-01-15	467.49	2003-10-20	4421	2003-09-29	28.4			2017-11-09	821.31
		2016-01-18	466.95	2003-10-21	4477	2003-09-30	29.2			2017-11-10	826.59
		2016-01-19	465.03	2003-10-22	4514	2003-10-01	29.39			2017-11-13	825.85
		2016-01-20	463.03	2003-10-23	4515	2003-10-02	29.84			2017-11-14	817.2
		2016-01-22	458.27	2003-10-24	4517	2003-10-03	30.4			2017-11-15	811.43
		2016-01-25	455.93	2003-10-27	4539	2003-10-06	30.47			2017-11-16	806.16
		2016-01-26	454.73	2003-10-28	4547	2003-10-07	30.41			2017-11-17	805.14
		2016-01-27	452.45	2003-10-29	4550	2003-10-08	29.81			2017-11-20	804.9
		2016-01-28	449.55	2003-10-30	4560	2003-10-09	31.01			2017-11-21	799.77
		2016-01-29	442.15	2003-10-31	4555	2003-10-10	31.97			2017-11-22	784.67
		2016-02-01	429.71	2003-11-03	4558	2003-10-13	31.95			2017-11-23	766.9
		2016-02-02	423.2	2003-11-04	4524	2003-10-14	31.82			2017-11-24	746.71
		2016-02-03	416.94	2003-11-05	4432	2003-10-15	31.77			2017-11-27	732.76
		2016-02-04	406.73	2003-11-06	4349	2003-10-16	31.54			2017-11-28	717.32
		2016-02-05	403.02	2003-11-07	4308	2003-10-17	30.68			2017-11-29	701.22
		2016-02-15	397.3	2003-11-10	4274	2003-10-20	30.35			2017-11-30	700.07
		2016-02-16	392.65	2003-11-11	4243	2003-10-21	30.18			2017-12-01	692.72
		2016-02-17	392.42	2003-11-12	4205	2003-10-22	29.92			2017-12-04	687.97
		2016-02-18	391.61	2003-11-13	4142	2003-10-23	30.3			2017-12-05	666.15
		2016-02-19	392.86	2003-11-14	4078	2003-10-24	30.16			2017-12-06	659.62
		2016-02-22	391.42	2003-11-17	4046	2003-10-27	29.92			2017-12-07	648.94
		2016-02-23	391.42	2003-11-18	4026	2003-10-28	29.56			2017-12-08	626.1
		2016-02-24	388.73	2003-11-19	4029	2003-10-29	28.91			2017-12-11	587.06
		2016-02-25	387.84	2003-11-20	4076	2003-10-30	28.47			2017-12-12	581.91
		2016-02-26	385.94	2003-11-21	4144	2003-10-31	29.11			2017-12-13	581.59
		2016-02-29	382.9	2003-11-24	4193	2003-11-03	28.9			2017-12-14	587.36
		2016-03-01	381.55	2003-11-25	4257	2003-11-04	28.75			2017-12-15	614.68
		2016-03-02	379.36	2003-11-26	4329	2003-11-05	30.3			2017-12-18	617.1
		2016-03-03	377.74	2003-11-27	4378	2003-11-06	30.26			2017-12-19	612.57
		2016-03-04	371.79	2003-11-28	4417	2003-11-07	30.85			2017-12-20	636.38
		2016-03-07	370.99	2003-12-01	4442	2003-11-10	30.88			2017-12-21	638.08
		2016-03-09	372.24	2003-12-02	4464	2003-11-11	31.15			2017-12-22	637.33
		2016-03-10	375.65	2003-12-03	4484	2003-11-12	31.33			2017-12-25	636.18
		2016-03-11	378.81	2003-12-04	4493	2003-11-13	31.9			2017-12-26	635.31
		2016-03-14	383.47	2003-12-05	4515	2003-11-14	32.37			2017-12-27	634.17
		2016-03-15	386.85	2003-12-08	4526	2003-11-17	31.73			2017-12-28	629.53
		2016-03-16	391.92	2003-12-09	4539	2003-11-18	33.28			2017-12-29	627.76
		2016-03-17	398.64	2003-12-10	4570	2003-11-19	32.92			2018-01-02	615.43
		2016-03-18	406.14	2003-12-11	4608	2003-11-20	32.86			2018-01-03	604.49
		2016-03-21	425.56	2003-12-12	4638	2003-11-21	31.61			2018-01-04	599.01
		2016-03-22	444.4	2003-12-15	4658	2003-11-24	29.74			2018-01-05	596.51
		2016-03-23	456.93	2003-12-16	4668	2003-11-25	29.77			2018-01-08	594.71
		2016-03-24	459.39	2003-12-17	4675	2003-11-26	30.41			2018-01-09	588.46
		2016-03-25	453.99	2003-12-18	4694	2003-11-27	28.7			2018-01-10	585.93
		2016-03-28	449.59	2003-12-19	4721	2003-11-28	28.45			2018-01-11	577.68
		2016-03-29	441.67	2003-12-22	4741	2003-12-01	29.95			2018-01-12	573.41
		2016-03-30	431.7	2003-12-23	4761	2003-12-02	30.78			2018-01-15	608.84
		2016-03-31	422.95	2003-12-24	4765	2003-12-03	31.1			2018-01-16	643.37
		2016-04-01	416.64	2004-01-02	4761	2003-12-04	31.26			2018-01-17	680.72
		2016-04-05	411.69	2004-01-05	4757	2003-12-05	30.73			2018-01-18	680.86
		2016-04-06	408.48	2004-01-06	4764	2003-12-08	32.1			2018-01-19	676.62
		2016-04-07	409.34	2004-01-07	4804	2003-12-09	31.76			2018-01-22	670.9
		2016-04-08	410.72	2004-01-08	4901	2003-12-10	31.88			2018-01-23	656.22
		2016-04-11	413.53	2004-01-09	5046	2003-12-11	31.85			2018-01-24	627.85
		2016-04-12	418.06	2004-01-12	5256	2003-12-12	33.04			2018-01-25	620.1
		2016-04-13	422.41	2004-01-13	5391	2003-12-15	33.18			2018-01-26	607.23
		2016-04-14	426.83	2004-01-14	5459	2003-12-16	32.89			2018-01-29	603.64
		2016-04-15	429.27	2004-01-15	5485	2003-12-17	33.35			2018-01-30	595.06
		2016-04-18	430.81	2004-01-16	5493	2003-12-18	33.71			2018-01-31	594.01
		2016-04-19	427.18	2004-01-19	5481	2003-12-19	33.02			2018-02-01	591.09
		2016-04-20	424.67	2004-01-20	5418	2003-12-22	31.87			2018-02-02	589.12
		2016-04-21	423.12	2004-01-21	5345	2003-12-23	31.95			2018-02-05	574.01
		2016-04-22	419.8	2004-01-22	5299	2003-12-24	32.86			2018-02-06	563.19
		2016-04-25	418.55	2004-01-23	5273	2003-12-29	32.4			2018-02-07	551.91
		2016-04-26	416.2	2004-01-26	5262	2003-12-30	32.79			2018-02-08	557.27
		2016-04-27	414.9	2004-01-27	5276	2003-12-31	32.52			2018-02-09	558.63
		2016-04-28	412.28	2004-01-28	5340	2004-01-02	29.32			2018-02-12	559.24
		2016-04-29	410.2	2004-01-29	5457	2004-01-05	33.78			2018-02-13	555.61
		2016-05-03	408.33	2004-01-30	5551	2004-01-06	33.7			2018-02-14	549.35
		2016-05-04	403.42	2004-02-02	5618	2004-01-07	33.62			2018-02-22	543.99
		2016-05-05	403.84	2004-02-03	5664	2004-01-08	33.98			2018-02-23	543.08
		2016-05-06	405.49	2004-02-04	5681	2004-01-09	34.31			2018-02-26	540.25
		2016-05-09	405.49	2004-02-05	5653	2004-01-12	34.72			2018-02-27	533.92
		2016-05-10	407.16	2004-02-06	5608	2004-01-13	34.43			2018-02-28	532.34
		2016-05-11	410.36	2004-02-09	5545	2004-01-14	34.5			2018-03-01	528.58
		2016-05-12	415.04	2004-02-10	5458	2004-01-15	33.44			2018-03-02	526.79
		2016-05-13	420.71	2004-02-11	5365	2004-01-16	35.07			2018-03-05	525.28
		2016-05-16	426.16	2004-02-12	5276	2004-01-19	30.57			2018-03-06	505.15
		2016-05-17	441.22	2004-02-13	5242	2004-01-20	36.2			2018-03-07	504.06
		2016-05-18	459.98	2004-02-16	5250	2004-01-21	34.58			2018-03-08	500.1
		2016-05-19	479.78	2004-02-17	5290	2004-01-22	34.93			2018-03-09	500.22
		2016-05-20	492.12	2004-02-18	5376	2004-01-23	34.94			2018-03-12	512.75
		2016-05-23	496.69	2004-02-19	5461	2004-01-26	34.47			2018-03-13	515.86
		2016-05-24	497.62	2004-02-20	5516	2004-01-27	34.12			2018-03-14	512.77
		2016-05-25	493.6	2004-02-23	5536	2004-01-28	33.62			2018-03-15	510.88
		2016-05-26	489.52	2004-02-24	5488	2004-01-29	32.81			2018-03-16	512.68
		2016-05-27	482.79	2004-02-25	5394	2004-01-30	33.05			2018-03-19	528.08
		2016-05-30	472.76	2004-02-26	5317	2004-02-02	34.98			2018-03-20	566.79
		2016-05-31	463.74	2004-02-27	5263	2004-02-03	34.1			2018-03-21	601.73
		2016-06-01	455.03	2004-03-01	5205	2004-02-04	33.1			2018-03-22	608.84
		2016-06-02	451.44	2004-03-02	5150	2004-02-05	33.08			2018-03-23	607.26
		2016-06-03	445.39	2004-03-03	5109	2004-02-06	32.48			2018-03-26	606.14
		2016-06-06	445.39	2004-03-04	5135	2004-02-09	32.83			2018-03-27	625.59
		2016-06-07	455.94	2004-03-05	5235	2004-02-10	33.87			2018-03-28	633
		2016-06-08	470.14	2004-03-08	5300	2004-02-11	34			2018-03-29	632.62
		2016-06-13	490.29	2004-03-09	5344	2004-02-12	33.98			2018-03-30	631.63
		2016-06-14	515.25	2004-03-10	5382	2004-02-13	34.56			2018-04-02	629.91
		2016-06-15	539.62	2004-03-11	5384	2004-02-16	30.32			2018-04-03	627.8
		2016-06-16	562.3	2004-03-12	5352	2004-02-17	35.19			2018-04-04	626.67
		2016-06-17	584.45	2004-03-15	5280	2004-02-18	35.45			2018-04-09	599.38
		2016-06-20	597.3	2004-03-16	5204	2004-02-19	36			2018-04-10	591.02
		2016-06-21	607.16	2004-03-17	5122	2004-02-20	35.6			2018-04-11	575.18
		2016-06-22	618.34	2004-03-18	5058	2004-02-23	34.35			2018-04-12	562.91
		2016-06-23	623.31	2004-03-19	5045	2004-02-24	34.58			2018-04-13	539.95
		2016-06-24	623.81	2004-03-22	5042	2004-02-25	35.68			2018-04-16	536.99
		2016-06-27	623.78	2004-03-23	5044	2004-02-26	35.51			2018-04-17	539.03
		2016-06-29	623.93	2004-03-24	5033	2004-02-27	36.16			2018-04-18	539.03
		2016-06-30	622.37	2004-03-25	4999	2004-03-01	36.86			2018-04-19	549.21
		2016-07-01	622.14	2004-03-26	4959	2004-03-02	36.66			2018-04-20	549.21
		2016-07-04	623.56	2004-03-29	4927	2004-03-03	35.8			2018-04-23	547.03
		2016-07-05	627.7	2004-03-30	4886	2004-03-04	36.64			2018-04-24	544.06
		2016-07-06	635.25	2004-03-31	4822	2004-03-05	37.26			2018-04-25	542.87
		2016-07-07	652.58	2004-04-01	4763	2004-03-08	36.57			2018-04-26	541.63
		2016-07-08	688.68	2004-04-02	4716	2004-03-09	36.28			2018-04-27	540.5
		2016-07-11	712.53	2004-04-05	4675	2004-03-10	36.1			2018-05-02	540.12
		2016-07-12	730.43	2004-04-06	4631	2004-03-11	36.78			2018-05-03	542.44
		2016-07-13	742.23	2004-04-07	4604	2004-03-12	36.19			2018-05-04	561.81
		2016-07-14	745.14	2004-04-08	4566	2004-03-15	37.44			2018-05-07	570.63
		2016-07-15	746.22	2004-04-13	4552	2004-03-16	37.48			2018-05-08	587.5
		2016-07-18	743.32	2004-04-14	4571	2004-03-17	38.18			2018-05-09	591.02
		2016-07-19	740.12	2004-04-15	4590	2004-03-18	37.93			2018-05-10	590.2
		2016-07-20	739.44	2004-04-16	4610	2004-03-19	38.08			2018-05-11	582.83
		2016-07-21	743.66	2004-04-19	4635	2004-03-22	37.11			2018-05-14	580.35
		2016-07-22	749.98	2004-04-20	4640	2004-03-23	37.45			2018-05-15	573.49
		2016-07-25	767.63	2004-04-21	4616	2004-03-24	37.01			2018-05-16	576.15
		2016-07-26	780.16	2004-04-22	4545	2004-03-25	35.51			2018-05-17	578.12
		2016-07-27	795.63	2004-04-23	4461	2004-03-26	35.73			2018-05-18	580.81
		2016-07-28	800.35	2004-04-26	4368	2004-03-29	35.45			2018-05-21	610.03
		2016-07-29	804.1	2004-04-27	4229	2004-03-30	36.25			2018-05-22	624.84
		2016-08-01	815.88	2004-04-28	4064	2004-03-31	35.76			2018-05-23	641.58
		2016-08-02	821.57	2004-04-29	3982	2004-04-01	34.27			2018-05-24	637.76
		2016-08-03	829.39	2004-04-30	3958	2004-04-02	34.39			2018-05-25	635.39
		2016-08-04	832.36	2004-05-04	3933	2004-04-05	34.38			2018-05-28	660.85
		2016-08-05	834.88	2004-05-05	3909	2004-04-06	34.97			2018-05-29	660.26
		2016-08-08	835.48	2004-05-06	3910	2004-04-07	36.15			2018-05-30	683.58
		2016-08-09	835.75	2004-05-07	3924	2004-04-08	37.14			2018-05-31	683.88
		2016-08-10	835.31	2004-05-10	3928	2004-04-12	37.84			2018-06-01	682.22
		2016-08-11	831.64	2004-05-11	3900	2004-04-13	37.21			2018-06-04	678.69
		2016-08-12	828.41	2004-05-12	3827	2004-04-14	36.72			2018-06-05	675.87
		2016-08-15	823.57	2004-05-13	3747	2004-04-15	37.57			2018-06-06	672.76
		2016-08-16	812.55	2004-05-14	3638	2004-04-16	37.74			2018-06-07	672.22
		2016-08-17	804.28	2004-05-17	3535	2004-04-19	37.42			2018-06-08	665.41
		2016-08-18	800.05	2004-05-18	3452	2004-04-20	37.6			2018-06-11	660.7
		2016-08-19	796.42	2004-05-19	3391	2004-04-21	35.73			2018-06-12	659.2
		2016-08-22	789.19	2004-05-20	3348	2004-04-22	36.71			2018-06-13	657.12
		2016-08-23	780.82	2004-05-21	3336	2004-04-23	36.46			2018-06-14	654.45
		2016-08-24	773.85	2004-05-24	3331	2004-04-26	36.97			2018-06-15	651.36
		2016-08-25	767.35	2004-05-25	3327	2004-04-27	37.53			2018-06-19	683.88
		2016-08-26	755.44	2004-05-26	3308	2004-04-28	37.46			2018-06-20	765.09
		2016-08-29	734.71	2004-05-27	3288	2004-04-29	37.31			2018-06-21	769.37
		2016-08-30	713.96	2004-05-28	3286	2004-04-30	37.38			2018-06-22	765.15
		2016-08-31	699.69	2004-06-01	3282	2004-05-03	38.21			2018-06-25	757.61
		2016-09-01	677.16	2004-06-02	3266	2004-05-04	38.98			2018-06-26	752.06
		2016-09-02	649.8	2004-06-03	3239	2004-05-05	39.57			2018-06-27	743.54
		2016-09-05	600.21	2004-06-04	3185	2004-05-06	39.37			2018-06-28	738.28
		2016-09-06	569.16	2004-06-07	3134	2004-05-07	39.93			2018-06-29	730.94
		2016-09-07	542.11	2004-06-08	3067	2004-05-10	38.93			2018-07-02	696.7
		2016-09-08	530.93	2004-06-09	3006	2004-05-11	40.06			2018-07-03	684.34
		2016-09-09	521.16	2004-06-10	2939	2004-05-12	40.77			2018-07-04	672.24
		2016-09-12	512.43	2004-06-11	2887	2004-05-13	41.08			2018-07-05	680.59
		2016-09-13	507.81	2004-06-14	2849	2004-05-14	41.38			2018-07-06	691.67
		2016-09-14	501.91	2004-06-15	2810	2004-05-17	41.55			2018-07-09	698.33
		2016-09-19	500.95	2004-06-16	2762	2004-05-18	40.54			2018-07-10	695.52
		2016-09-20	499.84	2004-06-17	2718	2004-05-19	41.5			2018-07-11	685.99
		2016-09-21	504.3	2004-06-18	2667	2004-05-20	40.92			2018-07-12	663.51
		2016-09-22	510.8	2004-06-21	2634	2004-05-21	39.93			2018-07-13	657.27
		2016-09-23	516.43	2004-06-22	2622	2004-05-24	41.72			2018-07-16	655.07
		2016-09-26	523.61	2004-06-23	2632	2004-05-25	41.14			2018-07-17	652.89
		2016-09-27	528.59	2004-06-24	2682	2004-05-26	40.7			2018-07-18	641.98
		2016-09-28	530.41	2004-06-25	2742	2004-05-27	39.44			2018-07-19	636.18
		2016-09-29	529.19	2004-06-28	2812	2004-05-28	39.88			2018-07-20	648.84
		2016-09-30	527.87	2004-06-29	2895	2004-06-01	42.33			2018-07-23	648.99
		2016-10-10	557.54	2004-06-30	3005	2004-06-02	39.96			2018-07-24	662.52
		2016-10-11	612.52	2004-07-01	3115	2004-06-03	39.28			2018-07-25	664.54
		2016-10-12	690.38	2004-07-02	3207	2004-06-04	38.49			2018-07-26	700.87
		2016-10-13	780.21	2004-07-05	3287	2004-06-07	38.66			2018-07-27	705.15
		2016-10-14	822.93	2004-07-06	3400	2004-06-08	37.28			2018-07-30	705.78
		2016-10-17	830.53	2004-07-07	3545	2004-06-09	37.54			2018-07-31	704.01
		2016-10-18	824.27	2004-07-08	3716	2004-06-10	38.45			2018-08-01	714.83
		2016-10-19	811.31	2004-07-09	3902	2004-06-11	35.44			2018-08-02	717.22
		2016-10-20	807.06	2004-07-12	4025	2004-06-14	37.59			2018-08-03	750.76
		2016-10-21	815.48	2004-07-13	4086	2004-06-15	37.19			2018-08-06	753.47
		2016-10-24	838.16	2004-07-14	4068	2004-06-16	37.32			2018-08-07	751.29
		2016-10-25	922.54	2004-07-15	4021	2004-06-17	38.46			2018-08-08	747.46
		2016-10-26	959.52	2004-07-16	3971	2004-06-18	38.75			2018-08-09	728.54
		2016-10-27	973.09	2004-07-19	3930	2004-06-21	37.63			2018-08-10	718.67
		2016-10-28	977.33	2004-07-20	3888	2004-06-22	38.11			2018-08-13	710.13
		2016-10-31	984.33	2004-07-21	3841	2004-06-23	37.57			2018-08-14	706
		2016-11-01	982.49	2004-07-22	3800	2004-06-24	37.93			2018-08-15	702.95
		2016-11-02	976.04	2004-07-23	3799	2004-06-25	37.55			2018-08-16	704.63
		2016-11-03	974.57	2004-07-26	3814	2004-06-28	36.24			2018-08-17	714.18
		2016-11-04	984.43	2004-07-27	3832	2004-06-29	35.66			2018-08-20	719.07
		2016-11-07	989.47	2004-07-28	3877	2004-06-30	37.05			2018-08-21	755.93
		2016-11-08	989.47	2004-07-29	3953	2004-07-01	38.74			2018-08-22	797.14
		2016-11-09	1055.24	2004-07-30	4048	2004-07-02	38.39			2018-08-23	792.23
		2016-11-10	1083.52	2004-08-02	4100	2004-07-05	36.3			2018-08-24	783.02
		2016-11-11	1105.57	2004-08-03	4177	2004-07-06	39.65			2018-08-27	784.91
		2016-11-14	1123.65	2004-08-04	4205	2004-07-07	39.08			2018-08-28	785.44
		2016-11-15	1126.04	2004-08-05	4180	2004-07-08	40.33			2018-08-29	784.84
		2016-11-16	1105.69	2004-08-06	4129	2004-07-09	39.96			2018-08-30	776.4
		2016-11-17	1085.31	2004-08-09	4100	2004-07-12	39.5			2018-08-31	771.78
		2016-11-18	1052.73	2004-08-10	4088	2004-07-13	39.44			2018-09-03	763.5
		2016-11-21	1014.76	2004-08-11	4098	2004-07-14	40.97			2018-09-04	739.88
		2016-11-22	977.36	2004-08-12	4120	2004-07-15	40.77			2018-09-05	725.16
		2016-11-23	942.52	2004-08-13	4148	2004-07-16	41.25			2018-09-06	724.93
		2016-11-24	928.78	2004-08-16	4161	2004-07-19	41.64			2018-09-07	719.07
		2016-11-25	941.42	2004-08-17	4180	2004-07-20	40.86			2018-09-10	738.89
		2016-11-28	951.78	2004-08-18	4188	2004-07-21	40.58			2018-09-11	740.84
		2016-11-29	973.21	2004-08-19	4193	2004-07-22	41.36			2018-09-12	741.37
		2016-11-30	983.74	2004-08-20	4195	2004-07-23	41.71			2018-09-13	750.99
		2016-12-01	972.87	2004-08-23	4206	2004-07-26	41.44			2018-09-14	753.32
		2016-12-02	949.59	2004-08-24	4213	2004-07-27	41.84			2018-09-17	753.84
		2016-12-05	926.55	2004-08-25	4224	2004-07-28	42.9			2018-09-18	753.24
		2016-12-06	899.99	2004-08-26	4233	2004-07-29	42.75			2018-09-19	745.55
		2016-12-07	871.93	2004-08-27	4225	2004-07-30	43.8			2018-09-20	754.75
		2016-12-08	852.78	2004-08-31	4186	2004-08-02	43.82			2018-09-21	779.89
		2016-12-09	828.6	2004-09-01	4134	2004-08-03	44.15			2018-09-25	784.61
		2016-12-12	816.31	2004-09-02	4077	2004-08-04	42.83			2018-09-26	792.23
		2016-12-13	779.8	2004-09-03	4040	2004-08-05	44.41			2018-09-27	802.23
		2016-12-14	762.9	2004-09-06	4014	2004-08-06	43.95			2018-09-28	814.08
		2016-12-15	748.68	2004-09-07	4018	2004-08-09	44.84			2018-10-08	1151.16
		2016-12-16	737.35	2004-09-08	4056	2004-08-10	44.52			2018-10-09	1148.09
		2016-12-19	725.8	2004-09-09	4109	2004-08-11	44.8			2018-10-10	1122.47
		2016-12-20	704.61	2004-09-10	4163	2004-08-12	45.5			2018-10-11	1099.89
		2016-12-21	688.32	2004-09-13	4192	2004-08-13	46.58			2018-10-12	1096.21
		2016-12-22	678.93	2004-09-14	4205	2004-08-16	46.05			2018-10-15	1102.99
		2016-12-23	673.78	2004-09-15	4208	2004-08-17	46.75			2018-10-16	1113.19
		2016-12-26	672.05	2004-09-16	4214	2004-08-18	47.27			2018-10-17	1115.76
		2016-12-27	669.38	2004-09-17	4220	2004-08-19	48.7			2018-10-18	1113.2
		2016-12-28	667.44	2004-09-20	4233	2004-08-20	47.86			2018-10-19	1110.94
		2016-12-29	667.93	2004-09-21	4229	2004-08-23	46.05			2018-10-22	1105.67
		2016-12-30	665.85	2004-09-22	4222	2004-08-24	45.21			2018-10-23	1101.22
		2017-01-03	664.97	2004-09-23	4180	2004-08-25	43.47			2018-10-24	1087.1
		2017-01-04	665.73	2004-09-24	4149	2004-08-26	43.1			2018-10-25	1085.24
		2017-01-05	670.98	2004-09-27	4123	2004-08-27	43.18			2018-10-26	1153.33
		2017-01-06	682.97	2004-09-28	4106	2004-08-30	42.28			2018-10-29	1153.33
		2017-01-09	695.11	2004-09-29	4100	2004-08-31	42.12			2018-10-30	1336.13
		2017-01-10	714.01	2004-09-30	4105	2004-09-01	44			2018-10-31	1336.54
		2017-01-11	722.82	2004-10-01	4112	2004-09-02	44.06			2018-11-07	1270.45
		2017-01-12	724.4	2004-10-04	4130	2004-09-03	43.99			2018-11-08	1262.1
		2017-01-13	721.26	2004-10-05	4157	2004-09-06	40.62			2018-11-09	1255.83
		2017-01-16	701.35	2004-10-06	4190	2004-09-07	43.31			2018-11-12	1255.75
		2017-01-17	680.78	2004-10-07	4254	2004-09-08	42.77			2018-11-13	1251.6
		2017-01-18	636.63	2004-10-08	4313	2004-09-09	44.61			2018-11-14	1233.26
		2017-01-19	593.74	2004-10-11	4354	2004-09-10	42.81			2018-11-15	1219.82
		2017-01-20	565.99	2004-10-12	4408	2004-09-13	43.87			2018-11-16	1209.93
		2017-01-23	538.18	2004-10-13	4473	2004-09-14	44.39			2018-11-19	1210.83
		2017-01-24	524.12	2004-10-14	4522	2004-09-15	43.58			2018-11-20	1214.86
		2017-01-25	519.78	2004-10-15	4572	2004-09-16	43.88			2018-11-21	1234.02
		2017-01-26	522.32	2004-10-18	4602	2004-09-17	45.59			2018-11-22	1240.39
		2017-02-03	535.06	2004-10-19	4625	2004-09-20	46.35			2018-11-23	1235.43
		2017-02-06	556.22	2004-10-20	4663	2004-09-21	47.1			2018-11-26	1240.99
		2017-02-07	572.65	2004-10-21	4727	2004-09-22	48.35			2018-11-27	1239.04
		2017-02-08	583.65	2004-10-22	4786	2004-09-23	48.46			2018-11-28	1243.89
		2017-02-09	597.88	2004-10-25	4828	2004-09-24	48.88			2018-11-29	1257.61
		2017-02-10	604.64	2004-10-26	4877	2004-09-27	49.64			2018-11-30	1312.01
		2017-02-13	607.51	2004-10-27	4901	2004-09-28	49.9			2018-12-03	1353.81
		2017-02-14	609.77	2004-10-28	4912	2004-09-29	49.51			2018-12-04	1354.78
		2017-02-15	610.35	2004-10-29	4922	2004-09-30	49.64			2018-12-05	1355.24
		2017-02-16	612.86	2004-11-01	4928	2004-10-01	50.12			2018-12-06	1333.68
		2017-02-17	614.67	2004-11-02	4937	2004-10-04	49.91			2018-12-07	1293.22
		2017-02-20	621.27	2004-11-03	4950	2004-10-05	51.09			2018-12-10	1263.15
		2017-02-21	635.2	2004-11-04	4994	2004-10-06	52.02			2018-12-11	1216.12
		2017-02-22	682.31	2004-11-05	5027	2004-10-07	52.67			2018-12-12	1179.03
		2017-02-23	760.53	2004-11-08	5040	2004-10-08	53.31			2018-12-13	1167.8
		2017-02-24	830.06	2004-11-09	5060	2004-10-11	53.64			2018-12-14	1159.08
		2017-02-27	871.19	2004-11-10	5082	2004-10-12	52.51			2018-12-17	1149.23
		2017-02-28	915.34	2004-11-11	5107	2004-10-13	53.64			2018-12-18	1146.76
		2017-03-01	955.7	2004-11-12	5125	2004-10-14	54.76			2018-12-19	1141.29
		2017-03-02	991.22	2004-11-15	5152	2004-10-15	54.93			2018-12-20	1125.78
		2017-03-03	1030.29	2004-11-16	5191	2004-10-18	53.67			2018-12-21	1114.86
		2017-03-06	1071.4	2004-11-17	5264	2004-10-19	53.29			2018-12-24	1097.99
		2017-03-07	1143.14	2004-11-18	5335	2004-10-20	54.92			2018-12-25	1093.53
		2017-03-08	1213.07	2004-11-19	5393	2004-10-21	54.47			2018-12-26	1081.8
		2017-03-09	1247.53	2004-11-22	5442	2004-10-22	55.17			2018-12-27	1081.5
		2017-03-10	1250.06	2004-11-23	5514	2004-10-25	54.54			2018-12-28	1050.73
		2017-03-13	1221.1	2004-11-24	5626	2004-10-26	55.17			2019-01-02	1027.39
		2017-03-14	1181.81	2004-11-25	5734	2004-10-27	52.46			2019-01-03	1018.98
		2017-03-15	1161.97	2004-11-26	5870	2004-10-28	50.92			2019-01-04	1005.42
		2017-03-16	1158.08	2004-11-29	5974	2004-10-29	51.76			2019-01-07	974.21
		2017-03-17	1165.92	2004-11-30	6051	2004-11-01	50.13			2019-01-08	959.97
		2017-03-20	1175.27	2004-12-01	6092	2004-11-02	49.62			2019-01-09	962.74
		2017-03-21	1177.92	2004-12-02	6134	2004-11-03	50.88			2019-01-10	938.94
		2017-03-22	1155.66	2004-12-03	6172	2004-11-04	48.82			2019-01-11	904.46
		2017-03-23	1112.65	2004-12-06	6208	2004-11-05	49.61			2019-01-14	892.87
		2017-03-24	1060.44	2004-12-07	6200	2004-11-08	49.09			2019-01-15	892.11
		2017-03-27	935.4	2004-12-08	6136	2004-11-09	47.37			2019-01-16	903.21
		2017-03-28	907.07	2004-12-09	6013	2004-11-10	48.86			2019-01-17	913.76
		2017-03-29	895.89	2004-12-10	5877	2004-11-11	47.42			2019-01-18	916.87
		2017-03-30	891.62	2004-12-13	5747	2004-11-12	47.32			2019-01-21	920.27
		2017-03-31	882.96	2004-12-14	5551	2004-11-15	46.87			2019-01-22	923.93
		2017-04-05	877.71	2004-12-15	5363	2004-11-16	46.11			2019-01-23	912.61
		2017-04-06	877.82	2004-12-16	5176	2004-11-17	46.84			2019-01-24	897.94
		2017-04-07	873.14	2004-12-17	5003	2004-11-18	46.22			2019-01-25	885.56
		2017-04-10	860.35	2004-12-20	4899	2004-11-19	48.44			2019-01-28	866.95
		2017-04-11	834.54	2004-12-21	4812	2004-11-22	48.64			2019-01-29	842.88
		2017-04-12	813.28	2004-12-22	4719	2004-11-23	48.94			2019-01-30	805.6
		2017-04-13	782.95	2004-12-23	4639	2004-11-24	49.44			2019-01-31	795.34
		2017-04-14	722.03	2004-12-24	4598	2004-11-25	44.66			2019-02-01	788.79
		2017-04-17	689.45	2005-01-04	4456	2004-11-26	44.57			2019-02-11	705.94
		2017-04-18	662.88	2005-01-05	4395	2004-11-29	49.76			2019-02-12	692.69
		2017-04-19	643.19	2005-01-06	4405	2004-11-30	49.13			2019-02-13	692.13
		2017-04-20	638.27	2005-01-07	4485	2004-12-01	45.49			2019-02-14	709.85
		2017-04-21	640.08	2005-01-10	4627	2004-12-02	43.25			2019-02-15	786.04
		2017-04-24	639.26	2005-01-11	4726	2004-12-03	42.54			2019-02-18	845.52
		2017-04-25	639.12	2005-01-12	4776	2004-12-06	42.98			2019-02-19	891.99
		2017-04-26	638.95	2005-01-13	4774	2004-12-07	41.46			2019-02-20	925.62
		2017-04-27	639.94	2005-01-14	4721	2004-12-08	41.94			2019-02-21	934.23
		2017-04-28	641.62	2005-01-17	4668	2004-12-09	42.53			2019-02-22	932.44
		2017-05-02	642.96	2005-01-18	4591	2004-12-10	40.71			2019-02-25	934.05
		2017-05-03	641.5	2005-01-19	4471	2004-12-13	41.01			2019-02-26	950.85
		2017-05-04	635.78	2005-01-20	4358	2004-12-14	41.82			2019-02-27	1003.09
		2017-05-05	626.68	2005-01-21	4301	2004-12-15	44.19			2019-02-28	1017.84
		2017-05-08	619.17	2005-01-24	4292	2004-12-16	44.18			2019-03-01	1078.96
		2017-05-09	602.19	2005-01-25	4307	2004-12-17	46.28			2019-03-04	1080.86
		2017-05-10	596.33	2005-01-26	4340	2004-12-20	45.64			2019-03-05	1079.59
		2017-05-11	592.36	2005-01-27	4396	2004-12-21	45.76			2019-03-06	1072.58
		2017-05-12	592.83	2005-01-28	4461	2004-12-22	44.24			2019-03-07	1071.75
		2017-05-15	609.53	2005-01-31	4488	2004-12-23	44.18			2019-03-08	1062.73
		2017-05-16	633.94	2005-02-01	4470	2004-12-24	40.07			2019-03-11	1061.92
		2017-05-17	663.62	2005-02-02	4408	2004-12-27	41.32			2019-03-12	1055.5
		2017-05-18	679.94	2005-02-03	4313	2004-12-28	41.77			2019-03-13	1028.57
		2017-05-19	684.55	2005-02-04	4246	2004-12-29	43.64			2019-03-14	968.95
		2017-05-22	682.38	2005-02-07	4192	2004-12-30	43.45			2019-03-15	946.58
		2017-05-23	672.98	2005-02-08	4175	2004-12-31	40.46			2019-03-18	941.39
		2017-05-24	669.86	2005-02-09	4223	2005-01-03	42.12			2019-03-19	936.2
		2017-05-25	669.64	2005-02-10	4320	2005-01-04	43.91			2019-03-20	937.54
		2017-05-26	668.23	2005-02-11	4378	2005-01-05	43.39			2019-03-21	931.94
		2017-05-31	665.97	2005-02-14	4446	2005-01-06	45.56			2019-03-22	918.47
		2017-06-01	658.88	2005-02-15	4511	2005-01-07	45.43			2019-03-25	897.28
		2017-06-02	653.52	2005-02-16	4593	2005-01-10	45.33			2019-03-26	893
		2017-06-05	647.53	2005-02-17	4685	2005-01-11	45.68			2019-03-27	849.4
		2017-06-06	645.51	2005-02-18	4763	2005-01-12	46.37			2019-03-28	772.75
		2017-06-07	652.99	2005-02-21	4833	2005-01-13	48.04			2019-03-29	740.7
		2017-06-08	676.58	2005-02-22	4878	2005-01-14	48.38			2019-04-01	732.95
		2017-06-09	755.02	2005-02-23	4880	2005-01-17	45.03			2019-04-02	696.84
		2017-06-12	848.37	2005-02-24	4834	2005-01-18	48.38			2019-04-03	632.72
		2017-06-13	942.57	2005-02-25	4771	2005-01-19	47.55			2019-04-04	631.94
		2017-06-14	972.66	2005-02-28	4726	2005-01-20	46.91			2019-04-08	633.45
		2017-06-15	957.28	2005-03-01	4663	2005-01-21	48.53			2019-04-09	638.26
		2017-06-16	925.36	2005-03-02	4619	2005-01-24	48.81			2019-04-10	638.07
		2017-06-19	932.3	2005-03-03	4619	2005-01-25	49.64			2019-04-11	650.98
		2017-06-20	967.26	2005-03-04	4652	2005-01-26	48.78			2019-04-12	665
		2017-06-21	968.97	2005-03-07	4700	2005-01-27	48.84			2019-04-15	667.3
		2017-06-22	952.73	2005-03-08	4745	2005-01-28	47.18			2019-04-16	665.98
		2017-06-23	935.24	2005-03-09	4781	2005-01-31	48.2			2019-04-17	695.08
		2017-06-26	909.26	2005-03-10	4791	2005-02-01	47.12			2019-04-18	716.18
		2017-06-27	882.9	2005-03-11	4768	2005-02-02	46.69			2019-04-19	717.42
		2017-06-28	854.78	2005-03-14	4741	2005-02-03	46.45			2019-04-22	719.05
		2017-06-29	826.16	2005-03-15	4685	2005-02-04	46.48			2019-04-23	718.72
		2017-06-30	800.96	2005-03-16	4596	2005-02-07	45.28			2019-04-24	718.69
		2017-07-03	797.44	2005-03-17	4575	2005-02-08	45.4			2019-04-25	706.79
		2017-07-04	800.42	2005-03-18	4625	2005-02-09	45.46			2019-04-26	702.89
		2017-07-05	818.5	2005-03-21	4665	2005-02-10	47.1			2019-04-29	699.46
		2017-07-06	838.74	2005-03-22	4679	2005-02-11	47.16			2019-04-30	674.1
		2017-07-07	878.96	2005-03-23	4685	2005-02-14	47.44			2019-05-06	611.9
		2017-07-10	928.66	2005-03-24	4685	2005-02-15	47.26			2019-05-07	608.91
		2017-07-11	969.99	2005-03-29	4672	2005-02-16	48.33			2019-05-08	606.9
		2017-07-12	975.32	2005-03-30	4653	2005-02-17	47.54			2019-05-09	604.98
		2017-07-13	961.06	2005-03-31	4637	2005-02-18	48.35			2019-05-10	606.49
		2017-07-14	936.3	2005-04-01	4627	2005-02-21	46.73			2019-05-13	622.04
		2017-07-17	932.68	2005-04-04	4631	2005-02-22	51.15			2019-05-14	637.44
		2017-07-18	943.75	2005-04-05	4649	2005-02-23	51.17			2019-05-15	647.69
		2017-07-19	970.18	2005-04-06	4660	2005-02-24	51.39			2019-05-16	653.48
		2017-07-20	979.52	2005-04-07	4676	2005-02-25	51.49			2019-05-17	663.55
		2017-07-21	980.29	2005-04-08	4699	2005-02-28	51.75			2019-05-20	667.52
		2017-07-24	979.41	2005-04-11	4721	2005-03-01	51.68			2019-05-21	666.45
		2017-07-25	978.03	2005-04-12	4753	2005-03-02	53.05			2019-05-22	669.09
		2017-07-26	974.2	2005-04-13	4804	2005-03-03	53.57			2019-05-23	683.54
		2017-07-27	969.43	2005-04-14	4824	2005-03-04	53.78			2019-05-24	686.42
		2017-07-28	963.18	2005-04-15	4835	2005-03-07	53.89			2019-05-27	684.89
		2017-07-31	950.41	2005-04-18	4810	2005-03-08	54.59			2019-05-28	683.1
		2017-08-01	932.83	2005-04-19	4735	2005-03-09	54.77			2019-05-29	663.53
		2017-08-02	924.44	2005-04-20	4620	2005-03-10	53.54			2019-05-30	648.27
		2017-08-03	920.76	2005-04-21	4504	2005-03-11	54.43			2019-05-31	650.79
		2017-08-04	918.62	2005-04-22	4381	2005-03-14	54.95			2019-06-03	651.07
		2017-08-07	921.59	2005-04-25	4284	2005-03-15	55.05			2019-06-04	630.02
		2017-08-08	938.38	2005-04-26	4172	2005-03-16	56.46			2019-06-05	628.87
		2017-08-09	944.82	2005-04-27	4026	2005-03-17	56.4			2019-06-06	628
		2017-08-10	950.27	2005-04-28	3921	2005-03-18	56.72			2019-06-10	627.84
		2017-08-11	946.37	2005-04-29	3850	2005-03-21	56.62			2019-06-11	619.73
		2017-08-14	940.1	2005-05-03	3815	2005-03-22	56.03			2019-06-12	615.51
		2017-08-15	931.17	2005-05-04	3835	2005-03-23	53.81			2019-06-13	621.76
		2017-08-16	917.69	2005-05-05	3898	2005-03-24	54.84			2019-06-14	626.5
		2017-08-17	902.75	2005-05-06	3969	2005-03-28	54.05			2019-06-17	657.22
		2017-08-18	887.57	2005-05-09	4024	2005-03-29	54.23			2019-06-18	686.25
		2017-08-21	851.66	2005-05-10	4016	2005-03-30	53.99			2019-06-19	736.92
		2017-08-22	816.11	2005-05-11	3931	2005-03-31	55.4			2019-06-20	771.55
		2017-08-23	778.83	2005-05-12	3832	2005-04-01	57.27			2019-06-21	833.81
		2017-08-24	762.22	2005-05-13	3770	2005-04-04	57.01			2019-06-24	841.95
		2017-08-25	751.45	2005-05-16	3737	2005-04-05	56.04			2019-06-25	835.56
		2017-08-28	762.92	2005-05-17	3695	2005-04-06	55.85			2019-06-26	822.01
		2017-08-29	789.1	2005-05-18	3637	2005-04-07	54.11			2019-06-27	813.92
		2017-08-30	820.53	2005-05-19	3559	2005-04-08	53.32			2019-06-28	803.38
		2017-08-31	837.5	2005-05-20	3523	2005-04-11	53.71			2019-07-01	798.31
		2017-09-01	837.71	2005-05-23	3496	2005-04-12	51.86			2019-07-02	785.18
		2017-09-04	839.66	2005-05-24	3430	2005-04-13	50.22			2019-07-03	778.02
		2017-09-05	845.44	2005-05-25	3366	2005-04-14	51.13			2019-07-04	769.28
		2017-09-06	865.2	2005-05-26	3317	2005-04-15	50.49			2019-07-05	768.73
		2017-09-07	883.14	2005-05-27	3279	2005-04-18	50.37			2019-07-08	769.98
		2017-09-08	894.57	2005-05-31	3219	2005-04-19	52.29			2019-07-09	768.88
		2017-09-11	921.46	2005-06-01	3180	2005-04-20	52.44			2019-07-10	766.01
		2017-09-12	980.7	2005-06-02	3180	2005-04-21	54.2			2019-07-11	764.67
		2017-09-13	1076.46	2005-06-03	3093	2005-04-22	55.39			2019-07-12	751.3
		2017-09-14	1141.46	2005-06-06	3041	2005-04-25	54.57			2019-07-15	747.19
		2017-09-15	1161.31	2005-06-07	2995	2005-04-26	54.2			2019-07-16	741.06
		2017-09-18	1156.87	2005-06-08	2931	2005-04-27	51.61			2019-07-17	737.49
		2017-09-19	1159.21	2005-06-09	2889	2005-04-28	51.77			2019-07-18	728.28
		2017-09-20	1168.21	2005-06-10	2821	2005-04-29	49.72			2019-07-19	725.68
		2017-09-21	1172.66	2005-06-13	2762	2005-05-02	50.92			2019-07-22	708.96
		2017-09-22	1172.83	2005-06-14	2705	2005-05-03	49.5			2019-07-23	714.13
		2017-09-25	1161.75	2005-06-15	2636	2005-05-04	50.13			2019-07-24	712.43
		2017-09-26	1134.83	2005-06-16	2586	2005-05-05	50.83			2019-07-25	705.89
		2017-09-27	1093.03	2005-06-17	2543	2005-05-06	50.96			2019-07-26	699.32
		2017-09-28	1045.72	2005-06-20	2518	2005-05-09	52.03			2019-07-29	697.93
		2017-09-29	1025.33	2005-06-21	2510	2005-05-10	52.07			2019-07-30	691.58
		2017-10-09	1023.51	2005-06-22	2548	2005-05-11	50.45			2019-07-31	686.35
		2017-10-10	1031.21	2005-06-23	2593	2005-05-12	48.54			2019-08-01	714.56
		2017-10-11	1045.8	2005-06-24	2617	2005-05-13	48.67			2019-08-02	757.09
		2017-10-12	1060.34	2005-06-27	2621	2005-05-16	48.61			2019-08-05	773.95
		2017-10-13	1084.63	2005-06-28	2606	2005-05-17	48.97			2019-08-06	793.24
		2017-10-16	1110.12	2005-06-29	2573	2005-05-18	47.25			2019-08-07	832.23
		2017-10-17	1142.15	2005-06-30	2521	2005-05-19	46.92			2019-08-08	861.34
		2017-10-18	1162.38	2005-07-01	2486	2005-05-20	46.8			2019-08-09	883.27
		2017-10-19	1166.82	2005-07-04	2461	2005-05-23	49.16			2019-08-12	887.84
		2017-10-20	1144.4	2005-07-05	2434	2005-05-24	49.67			2019-08-13	876.85
		2017-10-23	1104.71	2005-07-06	2402	2005-05-25	50.98			2019-08-14	865.06
		2017-10-24	1072.74	2005-07-07	2384	2005-05-26	51.01			2019-08-15	870.89
		2017-10-25	1052.42	2005-07-08	2365	2005-05-27	51.85			2019-08-16	903.01
		2017-10-26	1040.32	2005-07-11	2354	2005-05-31	51.97			2019-08-19	994.03
		2017-10-27	1030.04	2005-07-12	2345	2005-06-01	54.6			2019-08-20	1029.08
		2017-10-30	1028.16	2005-07-13	2338	2005-06-02	53.63			2019-08-21	1075.49
		2017-10-31	1031.36	2005-07-14	2320	2005-06-03	55.03			2019-08-22	1073.75
		2017-11-01	1036.27	2005-07-15	2307	2005-06-06	54.49			2019-08-23	1057.55
		2017-11-02	1039.95	2005-07-18	2285	2005-06-07	53.76			2019-08-26	1037.29
		2017-11-03	1039.85	2005-07-19	2247	2005-06-08	52.54			2019-08-27	1033.42
		2017-11-06	1041.2	2005-07-20	2201	2005-06-09	54.28			2019-08-28	1021.24
		2017-11-07	1047.43	2005-07-21	2133	2005-06-10	53.54			2019-08-29	987.18
		2017-11-08	1053.52	2005-07-22	2054	2005-06-13	55.62			2019-08-30	948.56
		2017-11-09	1061.27	2005-07-25	2004	2005-06-14	55			2019-09-02	938.73
		2017-11-10	1081.33	2005-07-26	1951	2005-06-15	55.57			2019-09-03	901.56
		2017-11-13	1112.51	2005-07-27	1896	2005-06-16	56.58			2019-09-04	857.88
		2017-11-14	1153.18	2005-07-28	1851	2005-06-17	58.47			2019-09-05	838.93
		2017-11-15	1188.69	2005-07-29	1804	2005-06-20	59.37			2019-09-06	822.34
		2017-11-16	1215.02	2005-08-01	1769	2005-06-21	58.9			2019-09-09	823.32
		2017-11-17	1238.06	2005-08-02	1749	2005-06-22	58.09			2019-09-10	857.93
		2017-11-20	1251.69	2005-08-03	1747	2005-06-23	59.42			2019-09-11	872.86
		2017-11-21	1263.97	2005-08-04	1769	2005-06-24	59.84			2019-09-12	885.36
		2017-11-22	1281.21	2005-08-05	1819	2005-06-27	60.54			2019-09-16	894.02
		2017-11-23	1305.2	2005-08-08	1868	2005-06-28	58.2			2019-09-17	1053.57
		2017-11-24	1319.17	2005-08-09	1907	2005-06-29	57.26			2019-09-18	1081.42
		2017-11-27	1327.23	2005-08-10	1959	2005-06-30	56.5			2019-09-19	1100.4
		2017-11-28	1327	2005-08-11	2044	2005-07-01	58.75			2019-09-20	1131.46
		2017-11-29	1320.72	2005-08-12	2125	2005-07-04	57.94			2019-09-23	1137.21
		2017-11-30	1317.83	2005-08-15	2169	2005-07-05	59.59			2019-09-24	1136.85
		2017-12-01	1317.01	2005-08-16	2215	2005-07-06	61.28			2019-09-25	1116.09
		2017-12-04	1330.67	2005-08-17	2286	2005-07-07	60.73			2019-09-26	1031.79
		2017-12-05	1359.62	2005-08-18	2372	2005-07-08	59.63			2019-09-27	1230.17
		2017-12-06	1395.95	2005-08-19	2478	2005-07-11	58.92			2019-09-30	1321.23
		2017-12-07	1447.86	2005-08-22	2567	2005-07-12	60.62			2019-10-08	1920.5
		2017-12-08	1505.67	2005-08-23	2612	2005-07-13	60.01			2019-10-09	2166.64
		2017-12-11	1549.39	2005-08-24	2634	2005-07-14	57.8			2019-10-10	2298.28
		2017-12-12	1603.74	2005-08-25	2631	2005-07-15	58.09			2019-10-11	3207.85
		2017-12-13	1649.39	2005-08-26	2625	2005-07-18	57.32			2019-10-14	4925.76
		2017-12-14	1691.87	2005-08-30	2608	2005-07-19	57.46			2019-10-15	4427
		2017-12-15	1706.2	2005-08-31	2592	2005-07-20	56.72			2019-10-16	3424.24
		2017-12-18	1697.75	2005-09-01	2548	2005-07-21	57.13			2019-10-17	2403.65
		2017-12-19	1680.34	2005-09-02	2479	2005-07-22	58.65			2019-10-18	1944.8
		2017-12-20	1656.15	2005-09-05	2424	2005-07-25	59			2019-10-21	1834.54
		2017-12-21	1626.56	2005-09-06	2418	2005-07-26	59.2			2019-10-22	1745.41
		2017-12-22	1605.11	2005-09-07	2480	2005-07-27	59.11			2019-10-23	1702.64
		2017-12-25	1564	2005-09-08	2561	2005-07-28	59.94			2019-10-24	1691.56
		2017-12-26	1508.39	2005-09-09	2626	2005-07-29	60.57			2019-10-25	1569.68
		2017-12-27	1410.11	2005-09-12	2701	2005-08-01	61.57			2019-10-28	1553.77
		2017-12-28	1278.32	2005-09-13	2766	2005-08-02	61.89			2019-10-29	1520.4
		2017-12-29	1179.67	2005-09-14	2819	2005-08-03	60.86			2019-10-30	1513.19
		2018-01-02	1156.07	2005-09-15	2885	2005-08-04	61.38			2019-10-31	1483
		2018-01-03	1156.81	2005-09-16	2949	2005-08-05	62.31			2019-11-01	1482.93
		2018-01-04	1178.11	2005-09-19	2977	2005-08-08	63.94			2019-11-04	1472.16
		2018-01-05	1215.21	2005-09-20	3011	2005-08-09	63.07			2019-11-05	1466.77
		2018-01-08	1276.93	2005-09-21	3056	2005-08-10	64.9			2019-11-06	1448.07
		2018-01-09	1344.97	2005-09-22	3073	2005-08-11	65.8			2019-11-07	1397.72
		2018-01-10	1422.64	2005-09-23	3069	2005-08-12	66.86			2019-11-08	1303.14
		2018-01-11	1460.23	2005-09-26	3058	2005-08-15	66.27			2019-11-11	1266.28
		2018-01-12	1458.12	2005-09-27	3011	2005-08-16	66.08			2019-11-12	1240.2
		2018-01-15	1392.7	2005-09-28	2953	2005-08-17	63.25			2019-11-13	1229.77
		2018-01-16	1272.83	2005-09-29	2907	2005-08-18	63.27			2019-11-14	1232.62
		2018-01-17	1224.04	2005-09-30	2907	2005-08-19	65.35			2019-11-15	1259.2
		2018-01-18	1221.09	2005-10-03	2944	2005-08-22	65.45			2019-11-18	1283.21
		2018-01-19	1223.88	2005-10-04	2981	2005-08-23	65.71			2019-11-19	1380.68
		2018-01-22	1243.08	2005-10-05	3019	2005-08-24	67.32			2019-11-20	1456.02
		2018-01-23	1259.88	2005-10-06	3062	2005-08-25	67.49			2019-11-21	1592.15
		2018-01-24	1265.16	2005-10-07	3098	2005-08-26	66.13			2019-11-22	1796.32
		2018-01-25	1252.97	2005-10-10	3137	2005-08-29	67.2			2019-11-25	1841.1
		2018-01-26	1207.02	2005-10-11	3202	2005-08-30	69.81			2019-11-26	1893.14
		2018-01-29	1149.59	2005-10-12	3273	2005-08-31	68.94			2019-11-27	1904.6
		2018-01-30	1062.45	2005-10-13	3337	2005-09-01	69.47			2019-11-28	1855.97
		2018-01-31	965.47	2005-10-14	3370	2005-09-02	67.57			2019-11-29	1721.17
		2018-02-01	866.98	2005-10-17	3361	2005-09-05	64.85			2019-12-02	1656.73
		2018-02-02	768.29	2005-10-18	3305	2005-09-06	65.96			2019-12-03	1581.39
		2018-02-05	717.44	2005-10-19	3227	2005-09-07	64.37			2019-12-04	1522.57
		2018-02-06	677.95	2005-10-20	3162	2005-09-08	64.49			2019-12-05	1486.2
		2018-02-07	642.38	2005-10-21	3130	2005-09-09	64.08			2019-12-06	1517.53
		2018-02-08	617.45	2005-10-24	3116	2005-09-12	63.34			2019-12-09	1609.01
		2018-02-09	602.95	2005-10-25	3125	2005-09-13	63.11			2019-12-10	1746.93
		2018-02-12	593.99	2005-10-26	3139	2005-09-14	65.09			2019-12-11	1773.92
		2018-02-13	594.68	2005-10-27	3149	2005-09-15	64.75			2019-12-12	1737.58
		2018-02-14	604.23	2005-10-28	3140	2005-09-16	63			2019-12-13	1675.44
		2018-02-22	634.83	2005-10-31	3113	2005-09-19	67.39			2019-12-16	1660.63
		2018-02-23	661.02	2005-11-01	3081	2005-09-20	66.23			2019-12-17	1701.33
		2018-02-26	683.51	2005-11-02	3030	2005-09-21	66.8			2019-12-18	1856.77
		2018-02-27	705.11	2005-11-03	2988	2005-09-22	66.5			2019-12-19	1941.24
		2018-02-28	717.36	2005-11-04	2967	2005-09-23	64.19			2019-12-20	1906.22
		2018-03-01	719.95	2005-11-07	2945	2005-09-26	65.82			2019-12-23	1920.98
		2018-03-02	719.45	2005-11-08	2935	2005-09-27	65.07			2019-12-24	1952.88
		2018-03-05	716.75	2005-11-09	2946	2005-09-28	66.35			2019-12-25	1964.12
		2018-03-06	700.8	2005-11-10	3004	2005-09-29	66.79			2019-12-26	1972.72
		2018-03-07	676.28	2005-11-11	3033	2005-09-30	66.24			2019-12-27	1980.37
		2018-03-08	662.25	2005-11-14	3048	2005-10-03	65.47			2019-12-30	2091.2
		2018-03-09	650.26	2005-11-15	3029	2005-10-04	63.9			2019-12-31	2194.43
		2018-03-12	645.2	2005-11-16	2991	2005-10-05	62.79			2020-01-02	2255.46
		2018-03-13	650.79	2005-11-17	2935	2005-10-06	61.36			2020-01-03	2233.16
		2018-03-14	661.61	2005-11-18	2898	2005-10-07	61.84			2020-01-06	2221.37
		2018-03-15	690.65	2005-11-21	2869	2005-10-10	61.8			2020-01-07	2233.72
		2018-03-16	729.09	2005-11-22	2837	2005-10-11	63.53			2020-01-08	2257.34
		2018-03-19	752.32	2005-11-23	2810	2005-10-12	64.12			2020-01-09	2274.76
		2018-03-20	772.78	2005-11-24	2786	2005-10-13	63.08			2020-01-10	2283.71
		2018-03-21	776.79	2005-11-25	2757	2005-10-14	62.63			2020-01-13	2081.7
		2018-03-22	771.45	2005-11-28	2739	2005-10-17	64.36			2020-01-14	1950.34
		2018-03-23	757.65	2005-11-29	2743	2005-10-18	63.2			2020-01-15	1748.1
		2018-03-26	744.64	2005-11-30	2770	2005-10-19	62.41			2020-01-16	1585.26
		2018-03-27	723.13	2005-12-01	2772	2005-10-20	61.03			2020-01-17	1531.48
		2018-03-28	700.92	2005-12-02	2767	2005-10-21	60.63			2020-01-20	1630.51
		2018-03-29	686.47	2005-12-05	2764	2005-10-24	60.32			2020-01-21	1650.86
		2018-03-30	663.86	2005-12-06	2746	2005-10-25	62.44			2020-01-22	1660.13
		2018-04-02	654.63	2005-12-07	2693	2005-10-26	60.66			2020-02-11	826.72
		2018-04-03	650.14	2005-12-08	2650	2005-10-27	61.09			2020-02-12	841.75
		2018-04-04	644.97	2005-12-09	2639	2005-10-28	61.22			2020-02-13	839.68
		2018-04-09	643.57	2005-12-12	2624	2005-10-31	59.76			2020-02-14	827.68
		2018-04-10	644.09	2005-12-13	2613	2005-11-01	59.85			2020-02-17	829.36
		2018-04-11	643.32	2005-12-14	2582	2005-11-02	59.75			2020-02-18	834.89
		2018-04-12	642.91	2005-12-15	2566	2005-11-03	61.78			2020-02-19	831.9
		2018-04-13	641.77	2005-12-16	2536	2005-11-04	60.58			2020-02-20	836.34
		2018-04-16	648.06	2005-12-19	2510	2005-11-07	59.47			2020-02-21	837.92
		2018-04-17	672.63	2005-12-20	2475	2005-11-08	59.71			2020-02-24	838.53
		2018-04-18	760.21	2005-12-21	2439	2005-11-09	58.93			2020-02-25	841.79
		2018-04-19	862.54	2005-12-22	2417	2005-11-10	57.8			2020-02-26	862.08
		2018-04-20	861.2	2005-12-23	2407	2005-11-11	57.53			2020-02-27	872.16
		2018-04-23	844.24	2005-12-28	2407	2005-11-14	57.69			2020-02-28	933.63
		2018-04-24	906.56	2005-12-30	2407	2005-11-15	56.98			2020-03-02	937.89
		2018-04-25	968.4	2006-01-03	2438	2005-11-16	57.88			2020-03-03	937.47
		2018-04-26	974.66	2006-01-05	2495	2005-11-17	56.34			2020-03-04	932.4
		2018-04-27	954.48	2006-01-06	2497	2005-11-18	56.14			2020-03-05	931.59
		2018-05-02	922.72	2006-01-09	2493	2005-11-21	57.7			2020-03-06	927.83
		2018-05-03	904.95	2006-01-10	2470	2005-11-22	58.84			2020-03-09	921.62
		2018-05-04	911.24	2006-01-11	2428	2005-11-23	58.71			2020-03-10	1049.79
		2018-05-07	925.74	2006-01-12	2382	2005-11-24	55.3			2020-03-11	1770.06
		2018-05-08	944.83	2006-01-13	2341	2005-11-25	55.01			2020-03-12	2950.75
		2018-05-09	962.57	2006-01-16	2307	2005-11-28	57.36			2020-03-13	3290.37
		2018-05-10	970.63	2006-01-17	2263	2005-11-29	56.5			2020-03-16	3978.57
		2018-05-11	974	2006-01-18	2214	2005-11-30	57.32			2020-03-17	4053.03
		2018-05-14	978.19	2006-01-19	2169	2005-12-01	58.47			2020-03-18	3635.22
		2018-05-15	1010.37	2006-01-20	2121	2005-12-02	59.32			2020-03-19	2988.23
		2018-05-16	1084.91	2006-01-23	2084	2005-12-05	59.91			2020-03-20	2297.79
		2018-05-17	1133.92	2006-01-24	2050	2005-12-06	59.94			2020-03-23	2076.03
		2018-05-18	1135.26	2006-01-25	2033	2005-12-07	59.21			2020-03-24	1803.21
		2018-05-21	1136.24	2006-01-26	2037	2005-12-08	60.66			2020-03-25	1705.05
		2018-05-22	1141.61	2006-01-27	2057	2005-12-09	59.39			2020-03-26	1941.41
		2018-05-23	1127.76	2006-01-30	2069	2005-12-12	61.3			2020-03-27	2247.87
		2018-05-24	1085.18	2006-01-31	2081	2005-12-13	61.37			2020-03-30	3551.3
		2018-05-25	1044.5	2006-02-01	2087	2005-12-14	60.85			2020-03-31	3803.74
		2018-05-28	1022.31	2006-02-02	2115	2005-12-15	59.99			2020-04-01	3873.12
		2018-05-29	984.41	2006-02-03	2145	2005-12-16	58.06			2020-04-02	3895.92
		2018-05-30	977.26	2006-02-06	2167	2005-12-19	57.34			2020-04-03	3759.75
		2018-05-31	997.08	2006-02-07	2192	2005-12-20	57.98			2020-04-07	2754.59
		2018-06-01	1034.41	2006-02-08	2223	2005-12-21	58.56			2020-04-08	2175.24
		2018-06-04	1060.94	2006-02-09	2256	2005-12-22	58.28			2020-04-09	2306.04
		2018-06-05	1060.01	2006-02-10	2297	2005-12-23	58.43			2020-04-10	2827.01
		2018-06-06	1015.72	2006-02-13	2328	2005-12-27	58.16			2020-04-13	2909.16
		2018-06-07	957.22	2006-02-14	2389	2005-12-28	59.82			2020-04-14	3009.18
		2018-06-08	925.26	2006-02-15	2484	2005-12-29	60.32			2020-04-15	2898.7
		2018-06-11	905.64	2006-02-16	2621	2005-12-30	61.04			2020-04-16	2758.03
		2018-06-12	893.22	2006-02-17	2740	2006-01-03	63.14			2020-04-17	2760.13
		2018-06-13	886.51	2006-02-20	2798	2006-01-04	63.42			2020-04-20	2717.32
		2018-06-14	885.71	2006-02-21	2792	2006-01-05	62.79			2020-04-21	2942.88
		2018-06-15	885.82	2006-02-22	2668	2006-01-06	64.21			2020-04-22	3566.64
		2018-06-19	880.34	2006-02-23	2626	2006-01-09	63.5			2020-04-23	3441.99
		2018-06-20	871.8	2006-02-24	2622	2006-01-10	63.37			2020-04-24	2991.43
		2018-06-21	860.18	2006-02-27	2644	2006-01-11	63.94			2020-04-27	2830.77
		2018-06-22	853.22	2006-02-28	2680	2006-01-12	63.94			2020-04-28	2827.46
		2018-06-25	841.9	2006-03-01	2708	2006-01-13	63.92			2020-04-29	2679.09
		2018-06-26	824.22	2006-03-02	2698	2006-01-16	62.93			2020-04-30	2099.86
		2018-06-27	808.98	2006-03-03	2682	2006-01-17	66.31			2020-05-06	1109.93
		2018-06-28	802.46	2006-03-06	2674	2006-01-18	65.73			2020-05-07	1090.17
		2018-06-29	792.96	2006-03-07	2667	2006-01-19	66.83			2020-05-08	1105.54
		2018-07-02	789.92	2006-03-08	2682	2006-01-20	68.35			2020-05-11	1109.54
		2018-07-03	788.43	2006-03-09	2702	2006-01-23	68.1			2020-05-12	1127.22
		2018-07-04	794.47	2006-03-10	2704	2006-01-24	67.06			2020-05-13	1132.61
		2018-07-05	807.53	2006-03-13	2697	2006-01-25	65.85			2020-05-14	1124.02
		2018-07-06	828.7	2006-03-14	2666	2006-01-26	66.26			2020-05-15	1118.31
		2018-07-09	843.38	2006-03-15	2605	2006-01-27	67.76			2020-05-18	1107.68
		2018-07-10	872.13	2006-03-16	2537	2006-01-30	68.35			2020-05-19	1107.68
		2018-07-11	887.87	2006-03-17	2502	2006-01-31	67.92			2020-05-20	1082.85
		2018-07-12	896.29	2006-03-20	2493	2006-02-01	66.56			2020-05-21	1014.44
		2018-07-13	896.62	2006-03-21	2511	2006-02-02	64.68			2020-05-22	972.63
		2018-07-16	885.89	2006-03-22	2526	2006-02-03	65.37			2020-05-25	957.18
		2018-07-17	853.51	2006-03-23	2550	2006-02-06	65.11			2020-05-26	952.6
		2018-07-18	813.67	2006-03-24	2565	2006-02-07	63.09			2020-05-27	955.92
		2018-07-19	752.46	2006-03-27	2569	2006-02-08	62.55			2020-05-28	1249.69
		2018-07-20	716.48	2006-03-28	2533	2006-02-09	62.62			2020-05-29	1224.97
		2018-07-23	706.12	2006-03-29	2510	2006-02-10	61.84			2020-06-01	1220.9
		2018-07-24	707.9	2006-03-30	2496	2006-02-13	61.24			2020-06-02	1135.44
		2018-07-25	719.31	2006-03-31	2496	2006-02-14	59.57			2020-06-03	1099.33
		2018-07-26	728.27	2006-04-03	2508	2006-02-15	57.65			2020-06-04	1087.2
		2018-07-27	733.66	2006-04-04	2513	2006-02-16	58.46			2020-06-05	1078.11
		2018-07-30	737.1	2006-04-05	2508	2006-02-17	59.88			2020-06-08	1103.43
		2018-07-31	740.1	2006-04-06	2504	2006-02-20	61.54			2020-06-09	1108.85
		2018-08-01	744.79	2006-04-07	2514	2006-02-21	61.1			2020-06-10	1117.32
		2018-08-02	746.09	2006-04-09	2514	2006-02-22	61.01			2020-06-11	1127.37
		2018-08-03	745.6	2006-04-10	2516	2006-02-23	60.54			2020-06-12	1129.01
		2018-08-06	758.56	2006-04-11	2515	2006-02-24	62.91			2020-06-15	1131.69
		2018-08-07	798.69	2006-04-12	2504	2006-02-27	61			2020-06-16	1132.02
		2018-08-08	874.19	2006-04-13	2503	2006-02-28	61.41			2020-06-17	1125.79
		2018-08-09	900.76	2006-04-17	2503	2006-03-01	61.97			2020-06-18	1089.06
		2018-08-10	905.41	2006-04-18	2495	2006-03-02	63.36			2020-06-19	1061.39
		2018-08-13	922.98	2006-04-19	2479	2006-03-03	63.67			2020-06-22	1042.47
		2018-08-14	947.13	2006-04-20	2451	2006-03-06	62.41			2020-06-23	967.18
		2018-08-15	958.37	2006-04-21	2434	2006-03-07	61.58			2020-06-24	771.13
		2018-08-16	959.35	2006-04-24	2421	2006-03-08	60.02			2020-06-29	705.33
		2018-08-17	954.5	2006-04-25	2397	2006-03-09	60.47			2020-06-30	691.29
		2018-08-20	950.7	2006-04-26	2378	2006-03-10	59.96			2020-07-01	666.44
		2018-08-21	948.67	2006-04-27	2370	2006-03-13	61.77			2020-07-02	678.01
		2018-08-22	967.29	2006-04-28	2368	2006-03-14	63.1			2020-07-03	687.83
		2018-08-23	996.38	2006-05-02	2364	2006-03-15	62.17			2020-07-06	687.98
		2018-08-24	1010.35	2006-05-03	2365	2006-03-16	63.58			2020-07-07	843.26
		2018-08-27	1016.26	2006-05-04	2372	2006-03-17	62.77			2020-07-08	847.44
		2018-08-28	1015.92	2006-05-05	2383	2006-03-20	60.42			2020-07-09	873.39
		2018-08-29	997.46	2006-05-08	2399	2006-03-21	60.57			2020-07-10	880.99
		2018-08-30	963.73	2006-05-09	2414	2006-03-22	61.77			2020-07-13	882.03
		2018-08-31	929.81	2006-05-10	2440	2006-03-23	63.91			2020-07-14	857.14
		2018-09-03	922.47	2006-05-11	2472	2006-03-24	64.26			2020-07-15	840.91
		2018-09-04	924.53	2006-05-12	2491	2006-03-27	64.16			2020-07-16	824.1
		2018-09-05	939.16	2006-05-15	2501	2006-03-28	66.07			2020-07-17	805.89
		2018-09-06	967.1	2006-05-16	2502	2006-03-29	66.45			2020-07-20	806.1
		2018-09-07	974.84	2006-05-17	2492	2006-03-30	67.15			2020-07-21	802.27
		2018-09-10	987.99	2006-05-18	2482	2006-03-31	66.63			2020-07-22	793.55
		2018-09-11	1016.94	2006-05-19	2479	2006-04-03	66.74			2020-07-23	756.99
		2018-09-12	1025.41	2006-05-22	2476	2006-04-04	66.23			2020-07-24	721.42
		2018-09-13	1026.03	2006-05-23	2468	2006-04-05	67.07			2020-07-27	702.86
		2018-09-14	1026.26	2006-05-24	2453	2006-04-06	67.94			2020-07-28	713.25
		2018-09-17	1027.44	2006-05-25	2442	2006-04-07	67.39			2020-07-29	710.14
		2018-09-18	1032.74	2006-05-26	2432	2006-04-10	68.74			2020-07-30	710.92
		2018-09-19	1043.31	2006-05-30	2416	2006-04-11	68.98			2020-07-31	710.28
		2018-09-20	1052	2006-05-31	2436	2006-04-12	68.62			2020-08-03	706.56
		2018-09-21	1057.22	2006-06-01	2478	2006-04-13	69.32			2020-08-04	692.47
		2018-09-25	1058.36	2006-06-02	2514	2006-04-17	70.4			2020-08-05	686.02
		2018-09-26	1050.45	2006-06-05	2551	2006-04-18	71.35			2020-08-06	678.84
		2018-09-27	1025.24	2006-06-06	2580	2006-04-19	72.17			2020-08-07	675.65
		2018-09-28	993.06	2006-06-07	2599	2006-04-20	71.95			2020-08-10	671
		2018-10-08	1029.99	2006-06-08	2631	2006-04-21	75.17			2020-08-11	676.75
		2018-10-09	1092.03	2006-06-09	2653	2006-04-24	73.33			2020-08-12	658.45
		2018-10-10	1136.07	2006-06-12	2672	2006-04-25	72.88			2020-08-13	671.13
		2018-10-11	1148.08	2006-06-13	2672	2006-04-26	71.93			2020-08-14	667.9
		2018-10-12	1138.82	2006-06-14	2715	2006-04-27	70.97			2020-08-17	667.7
		2018-10-15	1136.02	2006-06-15	2723	2006-04-28	71.88			2020-08-18	665.45
		2018-10-16	1132.81	2006-06-16	2725	2006-05-01	73.7			2020-08-19	672.57
		2018-10-17	1123.46	2006-06-19	2728	2006-05-02	74.61			2020-08-20	665.91
		2018-10-18	1113.12	2006-06-20	2729	2006-05-03	72.28			2020-08-21	666.1
		2018-10-19	1103.62	2006-06-21	2739	2006-05-04	69.94			2020-08-24	664.85
		2018-10-22	1095.56	2006-06-22	2774	2006-05-05	70.19			2020-08-25	660.11
		2018-10-23	1072.94	2006-06-23	2808	2006-05-08	69.77			2020-08-26	648.1
		2018-10-24	1039.98	2006-06-26	2829	2006-05-09	70.69			2020-08-27	621.77
		2018-10-25	972.97	2006-06-27	2862	2006-05-10	72.13			2020-08-28	588.44
		2018-10-26	924.6	2006-06-28	2898	2006-05-11	73.32			2020-08-31	579.26
		2018-10-29	914.04	2006-06-29	2935	2006-05-12	72.04			2020-09-01	573.12
		2018-10-30	911.29	2006-06-30	2964	2006-05-15	69.41			2020-09-02	546.86
		2018-10-31	916.4	2006-07-03	2983	2006-05-16	69.53			2020-09-03	514.57
		2018-11-09	966.96	2006-07-04	2965	2006-05-17	68.69			2020-09-04	509.66
		2018-11-12	952.79	2006-07-05	2926	2006-05-18	69.45			2020-09-07	506.71
		2018-11-13	928.39	2006-07-06	2894	2006-05-19	68.53			2020-09-08	517.48
		2018-11-14	880.48	2006-07-07	2870	2006-05-22	69.23			2020-09-09	560.09
		2018-11-15	852.26	2006-07-10	2864	2006-05-23	71.76			2020-09-10	631.2
		2018-11-16	837.87	2006-07-11	2849	2006-05-24	69.86			2020-09-11	668.4
		2018-11-19	835.9	2006-07-12	2865	2006-05-25	71.32			2020-09-14	740
		2018-11-20	839.88	2006-07-13	2905	2006-05-26	71.37			2020-09-15	734.97
		2018-11-21	838.53	2006-07-14	2968	2006-05-30	72.03			2020-09-16	719.92
		2018-11-22	834.81	2006-07-17	3004	2006-05-31	71.29			2020-09-17	704.88
		2018-11-23	834.81	2006-07-19	3116	2006-06-01	70.34			2020-09-18	686.37
		2018-11-26	808.24	2006-07-20	3162	2006-06-02	72.33			2020-09-21	677
		2018-11-27	799.34	2006-07-21	3191	2006-06-05	72.6			2020-09-22	641.05
		2018-11-28	787.32	2006-07-24	3202	2006-06-06	72.5			2020-09-23	609.56
		2018-11-29	769.61	2006-07-25	3221	2006-06-07	70.82			2020-09-24	594.71
		2018-11-30	746.73	2006-07-26	3227	2006-06-08	70.35			2020-09-25	569.97
		2018-12-03	723.9	2006-07-27	3236	2006-06-09	71.63			2020-09-28	556.47
		2018-12-04	695.74	2006-07-28	3260	2006-06-12	70.36			2020-09-29	548.34
		2018-12-05	680.08	2006-07-31	3285	2006-06-13	68.56			2020-10-09	545.7
		2018-12-06	664.94	2006-08-01	3337	2006-06-14	69.14			2020-10-12	544.58
		2018-12-07	654.42	2006-08-02	3450	2006-06-15	69.5			2020-10-13	553.9
		2018-12-10	661.94	2006-08-03	3560	2006-06-16	69.88			2020-10-14	575.72
		2018-12-11	682.47	2006-08-04	3617	2006-06-19	68.98			2020-10-15	579.79
		2018-12-12	723	2006-08-07	3654	2006-06-20	68.94			2020-10-16	572.63
		2018-12-13	749.39	2006-08-08	3679	2006-06-21	70.33			2020-10-19	566.44
		2018-12-14	768	2006-08-09	3678	2006-06-22	70.84			2020-10-20	564.41
		2018-12-17	774.79	2006-08-10	3681	2006-06-23	70.87			2020-10-21	576.88
		2018-12-18	775.75	2006-08-11	3714	2006-06-26	71.8			2020-10-22	576.88
		2018-12-19	770.9	2006-08-14	3755	2006-06-27	71.92			2020-10-23	560.38
		2018-12-20	759.85	2006-08-15	3824	2006-06-28	72.19			2020-10-26	557.26
		2018-12-21	742.51	2006-08-16	3841	2006-06-29	73.52			2020-10-27	555.43
		2018-12-24	736.97	2006-08-17	3812	2006-06-30	73.93			2020-10-28	544.94
		2018-12-25	735.1	2006-08-18	3755	2006-07-03	73.93			2020-10-29	518.62
		2018-12-26	733.89	2006-08-21	3720	2006-07-04	72.51			2020-10-30	513.8
		2018-12-27	738.39	2006-08-22	3672	2006-07-05	75.19			2020-11-02	512.89
		2018-12-28	741.19	2006-08-23	3633	2006-07-06	75.14			2020-11-03	510.96
		2019-01-02	750.01	2006-08-24	3644	2006-07-07	74.09			2020-11-04	511.21
		2019-01-03	764.23	2006-08-25	3690	2006-07-10	73.61			2020-11-06	521.12
		2019-01-04	781.15	2006-08-29	3750	2006-07-11	74.16			2020-11-09	518.29
		2019-01-07	789.93	2006-08-30	3795	2006-07-12	74.95			2020-11-10	516.92
		2019-01-08	795.63	2006-08-31	3847	2006-07-13	76.7			2020-11-11	519.46
		2019-01-09	789.75	2006-09-01	3875	2006-07-14	77.03			2020-11-12	521.13
		2019-01-10	767.05	2006-09-04	3882	2006-07-17	75.3			2020-11-13	521.09
		2019-01-11	745.7	2006-09-05	3882	2006-07-18	73.54			2020-11-16	521.25
		2019-01-14	725.68	2006-09-06	3877	2006-07-19	72.66			2020-11-17	521.92
		2019-01-15	698.68	2006-09-07	3888	2006-07-20	73.08			2020-11-18	521.81
		2019-01-16	654.32	2006-09-08	3914	2006-07-21	74.43			2020-11-19	524.91
		2019-01-17	630.88	2006-09-11	3948	2006-07-24	75.05			2020-11-20	526.38
		2019-01-18	614.94	2006-09-12	4010	2006-07-25	73.75			2020-11-23	525.93
		2019-01-21	600.99	2006-09-13	4129	2006-07-26	73.94			2020-11-24	526.16
		2019-01-22	571.62	2006-09-14	4207	2006-07-27	74.54			2020-11-25	529.8
		2019-01-23	549.01	2006-09-15	4258	2006-07-28	73.24			2020-11-26	542.93
		2019-01-24	527.73	2006-09-18	4279	2006-07-31	74.4			2020-11-27	554.85
		2019-01-25	515.86	2006-09-19	4275	2006-08-01	74.91			2020-11-30	556.72
		2019-01-28	516.02	2006-09-20	4244	2006-08-02	75.81			2020-12-01	584.97
		2019-01-29	514.39	2006-09-21	4200	2006-08-03	75.46			2020-12-03	599.91
		2019-01-30	519.64	2006-09-22	4136	2006-08-04	74.76			2020-12-04	639.54
		2019-01-31	525.49	2006-09-25	4069	2006-08-07	76.98			2020-12-07	659.52
		2019-02-01	530.89	2006-09-26	3979	2006-08-08	76.31			2020-12-08	656.86
		2019-02-12	557.28	2006-09-27	3915	2006-08-09	76.35			2020-12-09	665.2
		2019-02-13	571.01	2006-09-28	3911	2006-08-10	74			2020-12-10	663.45
		2019-02-14	587.15	2006-09-29	3944	2006-08-11	74.35			2020-12-11	654.63
		2019-02-15	598.13	2006-10-02	3956	2006-08-14	73.53			2020-12-14	649.93
		2019-02-18	604.26	2006-10-03	3960	2006-08-15	73.05			2020-12-15	647.48
		2019-02-19	605.76	2006-10-04	3941	2006-08-16	71.89			2020-12-16	641.41
		2019-02-20	602.81	2006-10-05	3931	2006-08-17	70.06			2020-12-17	642.36
		2019-02-21	594.07	2006-10-06	3964	2006-08-18	71.14			2020-12-18	668.32
		2019-02-22	585.47	2006-10-09	4015	2006-08-21	72.45			2020-12-21	671.77
		2019-02-25	578.89	2006-10-10	4042	2006-08-22	72.63			2020-12-22	705.31
		2019-02-26	578.53	2006-10-11	4070	2006-08-23	71.76			2020-12-23	710.34
		2019-02-27	591.39	2006-10-12	4126	2006-08-24	72.36			2020-12-24	710.09
		2019-02-28	605.95	2006-10-13	4169	2006-08-25	72.51			2020-12-25	709.91
		2019-03-01	621.64	2006-10-16	4182	2006-08-28	70.61			2020-12-28	708.72
		2019-03-04	655.6	2006-10-17	4159	2006-08-29	69.71			2020-12-29	707.14
		2019-03-05	705.62	2006-10-18	4109	2006-08-30	70.03			2020-12-30	700.74
		2019-03-06	729.86	2006-10-19	4053	2006-08-31	70.26			2020-12-31	689.93
		2019-03-07	731.51	2006-10-20	4017	2006-09-01	69.19			2021-01-04	686.96
		2019-03-08	715.55	2006-10-23	3996	2006-09-04	67.71			2021-01-05	679.8
		2019-03-11	698.86	2006-10-24	3978	2006-09-05	68.6			2021-01-06	668.97
		2019-03-12	674.09	2006-10-25	3960	2006-09-06	67.5			2021-01-07	655.71
		2019-03-13	655.5	2006-10-26	3955	2006-09-07	67.32			2021-01-08	637.75
		2019-03-14	638.15	2006-10-27	3982	2006-09-08	66.25			2021-01-11	633.37
		2019-03-15	625.19	2006-10-30	4006	2006-09-11	65.61			2021-01-12	622.71
		2019-03-18	619.31	2006-10-31	4037	2006-09-12	63.76			2021-01-13	613.88
		2019-03-19	613.87	2006-11-01	4100	2006-09-13	63.97			2021-01-14	606.25
		2019-03-20	612.8	2006-11-02	4146	2006-09-14	63.22			2021-01-15	552.01
		2019-03-21	629.38	2006-11-03	4188	2006-09-15	63.33			2021-01-18	540.56
		2019-03-22	644.53	2006-11-06	4214	2006-09-18	63.8			2021-01-19	515.68
		2019-03-25	654.96	2006-11-07	4242	2006-09-19	61.66			2021-01-20	491.5
		2019-03-26	691.91	2006-11-08	4256	2006-09-20	60.46			2021-01-21	482.63
		2019-03-27	702.89	2006-11-09	4245	2006-09-21	61.59			2021-01-22	500.05
		2019-03-28	698.78	2006-11-10	4210	2006-09-22	60.55			2021-01-25	533.28
		2019-03-29	684.41	2006-11-13	4180	2006-09-25	61.45			2021-01-26	560.54
		2019-04-01	665.44	2006-11-14	4153	2006-09-26	61.01			2021-01-27	558.27
		2019-04-02	657.85	2006-11-15	4134	2006-09-27	62.96			2021-01-28	552.73
		2019-04-03	660.75	2006-11-16	4121	2006-09-28	62.76			2021-01-29	542.42
		2019-04-04	681.33	2006-11-17	4129	2006-09-29	62.91			2021-02-01	537.68
		2019-04-08	736.5	2006-11-20	4137	2006-10-02	61.03			2021-02-02	534.68
		2019-04-09	766	2006-11-21	4138	2006-10-03	58.68			2021-02-04	530.43
		2019-04-10	767.75	2006-11-22	4144	2006-10-04	59.41			2021-02-05	522.67
		2019-04-11	739.34	2006-11-23	4163	2006-10-05	60.03			2021-02-08	520.47
		2019-04-12	712.8	2006-11-24	4185	2006-10-06	59.76			2021-02-09	503.43
		2019-04-15	698.56	2006-11-27	4208	2006-10-09	59.96			2021-02-10	509.31
		2019-04-16	696.49	2006-11-28	4255	2006-10-10	58.52			2021-02-18	540.33
		2019-04-17	723.94	2006-11-29	4298	2006-10-11	57.59			2021-02-19	547.69
		2019-04-18	751.36	2006-11-30	4336	2006-10-12	57.86			2021-02-22	549.43
		2019-04-19	767.67	2006-12-01	4369	2006-10-13	58.57			2021-02-23	548.5
		2019-04-22	774.27	2006-12-04	4400	2006-10-16	59.94			2021-02-25	535.64
		2019-04-23	781.95	2006-12-05	4407	2006-10-17	58.93			2021-02-26	531.63
		2019-04-24	793.33	2006-12-06	4367	2006-10-18	57.65			2021-03-01	530.89
		2019-04-25	802.35	2006-12-07	4323	2006-10-19	58.5			2021-03-03	533.97
		2019-04-26	824.44	2006-12-08	4294	2006-10-20	56.82			2021-03-04	527.58
		2019-04-29	870.78	2006-12-11	4275	2006-10-23	58.81			2021-03-05	517.76
		2019-04-30	891.57	2006-12-12	4270	2006-10-24	59.35			2021-03-08	510.74
		2019-05-06	882.95	2006-12-13	4294	2006-10-25	61.4			2021-03-09	504.68
		2019-05-07	859.23	2006-12-14	4307	2006-10-26	60.36			2021-03-10	489.49
		2019-05-08	836.84	2006-12-15	4318	2006-10-27	60.75			2021-03-11	485.02
		2019-05-09	829.94	2006-12-18	4324	2006-10-30	58.36			2021-03-12	492.6
		2019-05-10	840.64	2006-12-19	4330	2006-10-31	58.73			2021-03-15	494.2
		2019-05-13	866.8	2006-12-20	4336	2006-11-01	58.71			2021-03-16	496.43
		2019-05-14	892.66	2006-12-21	4362	2006-11-02	57.88			2021-03-17	493.55
		2019-05-15	878.18	2006-12-22	4397	2006-11-03	59.14			2021-03-19	496.72
		2019-05-16	859.09	2006-12-27	4397	2006-11-06	60.02			2021-03-22	497.31
		2019-05-17	848.72	2006-12-29	4397	2006-11-07	58.93			2021-03-23	526.7
		2019-05-20	877.13	2007-01-02	4421	2006-11-08	59.83			2021-03-24	561.67
		2019-05-21	902.52	2007-01-03	4452	2006-11-09	61.16			2021-03-25	571.29
		2019-05-22	918.15	2007-01-04	4494	2006-11-10	59.59			2021-03-26	569.02
		2019-05-23	904.94	2007-01-05	4539	2006-11-13	58.58			2021-03-29	603.51
		2019-05-24	889.34	2007-01-08	4579	2006-11-14	58.28			2021-03-30	606.88
		2019-05-27	870.9	2007-01-09	4617	2006-11-15	58.76			2021-03-31	601.85
		2019-05-28	846.25	2007-01-10	4640	2006-11-16	56.26			2021-04-01	586.9
		2019-05-29	810.72	2007-01-11	4647	2006-11-17	55.81			2021-04-02	575.43
		2019-05-30	770.22	2007-01-12	4642	2006-11-20	58.8			2021-04-06	567.5
		2019-05-31	744.54	2007-01-15	4629	2006-11-21	60.17			2021-04-08	527.59
		2019-06-03	734.2	2007-01-16	4555	2006-11-22	59.24			2021-04-09	509.95
		2019-06-04	730.85	2007-01-17	4481	2006-11-23	59.35			2021-04-12	507.66
		2019-06-05	728.6	2007-01-18	4411	2006-11-24	59.24			2021-04-14	538.58
		2019-06-06	734.43	2007-01-19	4362	2006-11-27	60.32			2021-04-15	553.29
		2019-06-10	738.96	2007-01-22	4340	2006-11-28	60.99			2021-04-16	555.39
		2019-06-11	733.29	2007-01-23	4360	2006-11-29	62.46			2021-04-19	565.79
		2019-06-12	727.37	2007-01-24	4381	2006-11-30	63.13			2021-04-20	564.74
		2019-06-13	724.32	2007-01-25	4385	2006-12-01	63.43			2021-04-21	559.75
		2019-06-14	720.28	2007-01-26	4367	2006-12-04	62.44			2021-04-22	559.75
		2019-06-17	716.07	2007-01-29	4343	2006-12-05	62.43			2021-04-23	559.75
		2019-06-18	708.48	2007-01-30	4287	2006-12-06	62.19			2021-04-26	559.75
		2019-06-19	701.55	2007-01-31	4225	2006-12-07	62.49			2021-04-27	562.79
		2019-06-20	699.76	2007-02-01	4219	2006-12-08	62.03			2021-04-28	579.09
		2019-06-21	700.66	2007-02-02	4243	2006-12-11	61.22			2021-04-29	607.27
		2019-06-24	701.19	2007-02-05	4265	2006-12-12	61.02			2021-04-30	615.16
		2019-06-25	701.56	2007-02-06	4291	2006-12-13	61.37			2021-05-06	559.16
		2019-06-26	702.68	2007-02-07	4313	2006-12-14	62.51			2021-05-07	542.3
		2019-06-27	699.47	2007-02-08	4323	2006-12-15	63.43			2021-05-10	543.94
		2019-06-28	694.76	2007-02-09	4328	2006-12-18	62.21			2021-05-11	543.57
		2019-07-01	685.5	2007-02-12	4348	2006-12-19	63.15			2021-05-12	542.19
		2019-07-02	652.48	2007-02-13	4360	2006-12-20	63.72			2021-05-13	541.42
		2019-07-03	606.8	2007-02-14	4366	2006-12-21	62.66			2021-05-14	544.73
		2019-07-04	572.5	2007-02-15	4352	2006-12-22	62.41			2021-05-17	545.1
		2019-07-05	550.54	2007-02-16	4355	2006-12-26	61.1			2021-05-18	544.41
		2019-07-08	540.69	2007-02-19	4355	2006-12-27	60.34			2021-05-19	535.67
		2019-07-09	539.93	2007-02-20	4359	2006-12-28	60.53			2021-05-20	545.38
		2019-07-10	541.34	2007-02-21	4399	2006-12-29	61.05			2021-05-21	575.04
		2019-07-11	549.9	2007-02-22	4456	2007-01-02	61.05			2021-05-24	597.62
		2019-07-12	562.09	2007-02-23	4545	2007-01-03	58.32			2021-05-25	601.81
		2019-07-15	575.96	2007-02-26	4609	2007-01-04	55.59			2021-05-26	598.82
		2019-07-16	580.84	2007-02-27	4704	2007-01-05	56.31			2021-05-27	594.61
		2019-07-17	584.07	2007-02-28	4765	2007-01-08	56.09			2021-05-28	591.76
		2019-07-18	586.38	2007-03-01	4818	2007-01-09	55.64			2021-05-31	588.1
		2019-07-19	590.71	2007-03-02	4872	2007-01-10	54.02			2021-06-01	582.34
		2019-07-22	621.89	2007-03-05	4908	2007-01-11	51.88			2021-06-02	580.48
		2019-07-23	665.72	2007-03-06	4921	2007-01-12	52.99			2021-06-03	574.8
		2019-07-24	710.93	2007-03-07	4937	2007-01-15	53.19			2021-06-04	546.5
		2019-07-25	735.13	2007-03-08	4963	2007-01-16	51.21			2021-06-07	537.55
		2019-07-26	744.27	2007-03-09	5000	2007-01-17	52.24			2021-06-08	530.66
		2019-07-29	748.36	2007-03-12	5041	2007-01-18	50.48			2021-06-09	520.66
		2019-07-30	743.16	2007-03-13	5069	2007-01-19	51.99			2021-06-10	518.41
		2019-07-31	726.96	2007-03-14	5077	2007-01-22	51.13			2021-06-11	515.98
		2019-08-01	705.07	2007-03-15	5071	2007-01-23	55.04			2021-06-15	515.25
		2019-08-02	674.45	2007-03-16	5086	2007-01-24	55.37			2021-06-16	514.95
		2019-08-05	658.46	2007-03-19	5123	2007-01-25	54.23			2021-06-17	515.21
		2019-08-06	649.46	2007-03-20	5172	2007-01-26	55.42			2021-06-18	517.43
		2019-08-07	646.19	2007-03-21	5226	2007-01-29	54.01			2021-06-21	517.07
		2019-08-08	649.74	2007-03-22	5275	2007-01-30	56.97			2021-06-22	519.07
		2019-08-09	655.56	2007-03-23	5330	2007-01-31	58.14			2021-06-23	533.58
		2019-08-12	663.16	2007-03-26	5357	2007-02-01	57.3			2021-06-24	536.74
		2019-08-13	670.54	2007-03-27	5364	2007-02-02	59.02			2021-06-25	537.89
		2019-08-14	679.89	2007-03-28	5356	2007-02-05	58.74			2021-06-28	538.97
		2019-08-15	689.62	2007-03-29	5355	2007-02-06	58.88			2021-06-29	537.8
		2019-08-16	701.5	2007-03-30	5388	2007-02-07	57.71			2021-06-30	532.71
		2019-08-19	726.83	2007-04-02	5417	2007-02-08	59.71			2021-07-01	530.95
		2019-08-20	752.41	2007-04-03	5439	2007-02-09	59.89			2021-07-02	529.08
		2019-08-21	796.05	2007-04-04	5487	2007-02-12	57.81			2021-07-05	526.9
		2019-08-22	816.02	2007-04-05	5532	2007-02-13	59.06			2021-07-06	526.19
		2019-08-23	813.32	2007-04-09	5532	2007-02-14	58			2021-07-07	526.06
		2019-08-26	798.51	2007-04-10	5552	2007-02-15	57.99			2021-07-08	526.59
		2019-08-27	785.67	2007-04-11	5556	2007-02-16	59.39			2021-07-09	525.05
		2019-08-28	773.99	2007-04-12	5546	2007-02-19	58.14			2021-07-12	524.47
		2019-08-29	770.44	2007-04-13	5553	2007-02-20	58.07			2021-07-13	531.78
		2019-08-30	771.01	2007-04-16	5562	2007-02-21	60.07			2021-07-14	533.36
		2019-09-02	772.36	2007-04-17	5601	2007-02-22	60.95			2021-07-15	533.17
		2019-09-03	776.24	2007-04-18	5700	2007-02-23	61.14			2021-07-16	533.05
		2019-09-04	786.59	2007-04-19	5782	2007-02-26	61.39			2021-07-19	533.12
		2019-09-05	801.72	2007-04-20	5850	2007-02-27	61.46			2021-07-20	534.62
		2019-09-06	811.66	2007-04-23	5922	2007-02-28	61.79			2021-07-21	534.2
		2019-09-09	819.71	2007-04-24	6029	2007-03-01	62			2021-07-22	535.29
		2019-09-10	821.37	2007-04-25	6122	2007-03-02	61.64			2021-07-23	538.75
		2019-09-11	818.46	2007-04-26	6192	2007-03-05	60.07			2021-07-26	536.88
		2019-09-12	813.88	2007-04-27	6230	2007-03-06	60.69			2021-07-27	535.53
		2019-09-16	816.3	2007-04-30	6248	2007-03-07	61.82			2021-07-28	535.66
		2019-09-17	819.48	2007-05-01	6255	2007-03-08	61.64			2021-07-29	534.33
		2019-09-18	822.1	2007-05-02	6262	2007-03-09	60.05			2021-07-30	529.04
		2019-09-19	825.82	2007-05-03	6276	2007-03-12	58.91			2021-08-02	525.9
		2019-09-20	832.02	2007-05-04	6321	2007-03-13	57.93			2021-08-03	523.78
		2019-09-24	826.08	2007-05-07	6321	2007-03-14	58.16			2021-08-04	521.98
		2019-09-25	814.41	2007-05-08	6395	2007-03-15	57.55			2021-08-05	520.15
		2019-09-26	801.1	2007-05-09	6478	2007-03-16	57.11			2021-08-06	519.38
		2019-09-27	786.93	2007-05-10	6585	2007-03-19	56.59			2021-08-09	520.08
		2019-09-30	765.78	2007-05-11	6648	2007-03-20	56.73			2021-08-10	518.36
		2019-10-08	765.65	2007-05-14	6685	2007-03-21	59.61			2021-08-11	517.59
		2019-10-09	782.11	2007-05-15	6688	2007-03-22	61.69			2021-08-12	516.68
		2019-10-10	800.43	2007-05-16	6650	2007-03-23	62.28			2021-08-13	515.83
		2019-10-11	815.26	2007-05-17	6603	2007-03-26	62.91			2021-08-16	515.98
		2019-10-14	826.86	2007-05-18	6554	2007-03-27	62.93			2021-08-17	516.25
		2019-10-15	837.15	2007-05-21	6521	2007-03-28	64.08			2021-08-18	517.47
		2019-10-16	844.98	2007-05-22	6471	2007-03-29	66.03			2021-08-19	520.9
		2019-10-17	852.5	2007-05-23	6422	2007-03-30	65.87			2021-08-20	520.93
		2019-10-18	854.77	2007-05-24	6304	2007-04-02	65.94			2021-08-23	521.12
		2019-10-21	855.45	2007-05-25	6212	2007-04-03	64.64			2021-08-24	520.73
		2019-10-22	866.81	2007-05-29	6123	2007-04-04	64.38			2021-08-25	520.62
		2019-10-23	885.33	2007-05-30	6023	2007-04-05	64.28			2021-08-26	522.71
		2019-10-24	907.34	2007-05-31	5971	2007-04-09	61.51			2021-08-27	525.6
		2019-10-25	919.26	2007-06-01	5983	2007-04-10	61.89			2021-08-30	527.62
		2019-10-28	918.97	2007-06-04	6011	2007-04-11	62.01			2021-08-31	528.36
		2019-10-29	898.18	2007-06-05	6023	2007-04-12	63.85			2021-09-01	528.71
		2019-10-30	855.45	2007-06-06	5988	2007-04-13	63.63			2021-09-02	542.65
		2019-10-31	821	2007-06-07	5877	2007-04-16	63.61			2021-09-03	552.82
		2019-11-01	798.32	2007-06-08	5736	2007-04-17	63.1			2021-09-06	551.86
		2019-11-04	739.34	2007-06-11	5661	2007-04-18	63.13			2021-09-07	551.64
		2019-11-05	720.53	2007-06-12	5538	2007-04-19	61.83			2021-09-08	553.34
		2019-11-06	736.95	2007-06-13	5407	2007-04-20	63.38			2021-09-09	562.99
		2019-11-07	751.84	2007-06-14	5302	2007-04-23	65.89			2021-09-10	566.94
		2019-11-08	767.27	2007-06-15	5258	2007-04-24	64.58			2021-09-13	566.69
		2019-11-11	785.65	2007-06-18	5254	2007-04-25	65.84			2021-09-14	568.82
		2019-11-12	805.64	2007-06-19	5310	2007-04-26	65.06			2021-09-15	569.76
		2019-11-13	814.03	2007-06-20	5438	2007-04-27	66.46			2021-09-16	569.92
		2019-11-14	802.2	2007-06-21	5672	2007-04-30	65.71			2021-09-17	567.98
		2019-11-15	796.52	2007-06-22	5922	2007-05-01	64.4			2021-09-22	616.96
		2019-11-18	804.61	2007-06-25	6038	2007-05-02	63.68			2021-09-23	634.62
		2019-11-19	829.61	2007-06-26	6105	2007-05-03	63.19			2021-09-24	644.09
		2019-11-20	850.1	2007-06-27	6180	2007-05-04	61.93			2021-09-27	645.18
		2019-11-21	861.29	2007-06-28	6234	2007-05-07	61.47			2021-09-28	657.89
		2019-11-22	859.96	2007-06-29	6278	2007-05-08	62.26			2021-09-29	676
		2019-11-25	858.05	2007-07-02	6304	2007-05-09	61.55			2021-09-30	677.4
		2019-11-26	849.38	2007-07-03	6302	2007-05-10	61.81			2021-10-08	672.53
		2019-11-27	844.14	2007-07-04	6293	2007-05-11	62.37			2021-10-11	673.98
		2019-11-29	847.25	2007-07-05	6251	2007-05-14	62.46			2021-10-12	671.46
		2019-12-02	855.51	2007-07-06	6201	2007-05-15	63.17			2021-10-13	670.5
		2019-12-03	882.25	2007-07-09	6220	2007-05-16	62.55			2021-10-14	668.6
		2019-12-04	896.77	2007-07-10	6301	2007-05-17	64.86			2021-10-15	670.85
		2019-12-05	901.45	2007-07-11	6484	2007-05-18	64.94			2021-10-18	679.53
		2019-12-06	900.74	2007-07-12	6656	2007-05-21	66.27			2021-10-19	683.57
		2019-12-09	903.45	2007-07-13	6706	2007-05-22	64.97			2021-10-20	699.39
		2019-12-10	911.57	2007-07-16	6892	2007-05-23	65.77			2021-10-21	707.76
		2019-12-11	927.83	2007-07-17	6637	2007-05-24	64.18			2021-10-22	717.03
		2019-12-12	953.81	2007-07-18	6582	2007-05-25	65.2			2021-10-25	727.06
		2019-12-13	982.92	2007-07-19	6567	2007-05-28	69.71			2021-10-26	744.44
		2019-12-16	993.66	2007-07-20	6601	2007-05-29	63.15
		2019-12-17	1005.69	2007-07-23	6659	2007-05-30	63.49
		2019-12-18	1008.41	2007-07-24	6720	2007-05-31	64.01
		2019-12-19	1002.88	2007-07-25	6780	2007-06-01	65.08
		2019-12-20	988.1	2007-07-26	6838	2007-06-04	66.21
		2019-12-23	967.49	2007-07-27	6890	2007-06-05	65.61
		2019-12-24	936.08	2007-07-30	6936	2007-06-06	65.96
		2019-12-25	908.05	2007-07-31	6967	2007-06-07	66.93
		2019-12-26	876.69	2007-08-01	6993	2007-06-08	64.76
		2019-12-27	842.32	2007-08-02	7000	2007-06-11	65.97
		2019-12-30	814.39	2007-08-03	7007	2007-06-12	65.35
		2020-01-02	752.92	2007-08-06	6990	2007-06-13	66.26
		2020-01-03	707.05	2007-08-07	6966	2007-06-14	67.65
		2020-01-06	673.56	2007-08-08	6917	2007-06-15	68
		2020-01-07	648.36	2007-08-09	6936	2007-06-18	69.09
		2020-01-08	627.95	2007-08-10	7011	2007-06-19	69.1
		2020-01-09	615.56	2007-08-13	7066	2007-06-20	68.19
		2020-01-10	600.58	2007-08-14	7143	2007-06-21	68.65
		2020-01-13	586.07	2007-08-15	7231	2007-06-22	69.14
		2020-01-14	564.74	2007-08-16	7319	2007-06-25	69.18
		2020-01-15	544.3	2007-08-17	7313	2007-06-26	67.77
		2020-01-16	532.18	2007-08-20	7289	2007-06-27	68.97
		2020-01-17	526.45	2007-08-21	7243	2007-06-28	69.57
		2020-01-20	525.28	2007-08-22	7211	2007-06-29	70.68
		2020-01-21	528.43	2007-08-23	7237	2007-07-02	71.09
		2020-01-22	531.66	2007-08-24	7277	2007-07-03	71.41
		2020-01-23	535.83	2007-08-28	7381	2007-07-04	73.05
		2020-02-10	531.72	2007-08-29	7474	2007-07-05	71.81
		2020-02-11	527.33	2007-08-30	7586	2007-07-06	72.81
		2020-02-12	518.25	2007-08-31	7702	2007-07-09	72.19
		2020-02-13	511.36	2007-09-03	7783	2007-07-10	72.81
		2020-02-17	498.19	2007-09-04	7907	2007-07-11	72.56
		2020-02-18	495.61	2007-09-05	8090	2007-07-12	72.5
		2020-02-19	491.72	2007-09-06	8270	2007-07-13	73.93
		2020-02-20	487.49	2007-09-07	8410	2007-07-16	74.15
		2020-02-21	484.82	2007-09-10	8477	2007-07-17	75.53
		2020-02-24	483.75	2007-09-11	8468	2007-07-18	75.05
		2020-02-25	481.41	2007-09-12	8421	2007-07-19	75.92
		2020-02-26	478.83	2007-09-13	8340	2007-07-20	75.57
		2020-02-27	477.48	2007-09-14	8302	2007-07-23	74.89
		2020-02-28	475.1	2007-09-17	8296	2007-07-24	73.56
		2020-03-02	474.26	2007-09-18	8313	2007-07-25	75.88
		2020-03-04	470.05	2007-09-19	8429	2007-07-26	74.95
		2020-03-05	465.45	2007-09-20	8619	2007-07-27	77.02
		2020-03-06	464.77	2007-09-21	8956	2007-07-30	76.83
		2020-03-09	464.95	2007-09-24	9082	2007-07-31	78.21
		2020-03-10	464.73	2007-09-25	9215	2007-08-01	76.53
		2020-03-11	464.45	2007-09-26	9259	2007-08-02	76.86
		2020-03-12	464.06	2007-09-27	9370	2007-08-03	75.48
		2020-03-13	463.51	2007-09-28	9474	2007-08-06	72.06
		2020-03-16	464.63	2007-10-01	9537	2007-08-07	72.42
		2020-03-17	466.29	2007-10-02	9566	2007-08-08	72.15
		2020-03-18	467.4	2007-10-03	9561	2007-08-09	71.59
		2020-03-19	468.88	2007-10-04	9513	2007-08-10	71.47
		2020-03-20	470.96	2007-10-05	9535	2007-08-13	71.62
		2020-03-23	472.49	2007-10-08	9665	2007-08-14	72.38
		2020-03-24	475.65	2007-10-09	9860	2007-08-15	73.33
		2020-03-25	476.05	2007-10-10	10218	2007-08-16	71
		2020-03-26	477.73	2007-10-11	10513	2007-08-17	71.98
		2020-03-27	478.95	2007-10-12	10695	2007-08-20	71.12
		2020-03-30	479.21	2007-10-15	10756	2007-08-21	69.47
		2020-03-31	481.13	2007-10-16	10748	2007-08-22	69.26
		2020-04-01	481.95	2007-10-17	10724	2007-08-23	69.83
		2020-04-02	482.33	2007-10-18	10732	2007-08-24	71.09
		2020-04-03	481.91	2007-10-19	10798	2007-08-27	71.97
		2020-04-07	482.93	2007-10-22	10853	2007-08-28	71.73
		2020-04-08	478.37	2007-10-23	10944	2007-08-29	73.51
		2020-04-09	473.69	2007-10-24	10984	2007-08-30	73.36
		2020-04-10	469.62	2007-10-25	10994	2007-08-31	74.04
		2020-04-13	468.23	2007-10-26	11025	2007-09-03	73.41
		2020-04-14	466.03	2007-10-29	11033	2007-09-04	75.08
		2020-04-15	464.83	2007-10-30	10886	2007-09-05	75.73
		2020-04-16	464.16	2007-10-31	10656	2007-09-06	76.3
		2020-04-17	470.92	2007-11-01	10581	2007-09-07	76.7
		2020-04-20	490.42	2007-11-02	10548	2007-09-10	77.49
		2020-04-21	528.99	2007-11-05	10539	2007-09-11	78.23
		2020-04-22	571.4	2007-11-06	10605	2007-09-12	79.91
		2020-04-23	603.59	2007-11-07	10674	2007-09-13	80.09
		2020-04-24	627.73	2007-11-08	10744	2007-09-14	79.1
		2020-04-27	616.11	2007-11-09	10867	2007-09-17	80.57
		2020-04-28	573.83	2007-11-12	10995	2007-09-18	81.51
		2020-04-29	542.4	2007-11-13	11039	2007-09-19	81.93
		2020-04-30	528.43	2007-11-14	10995	2007-09-20	83.32
		2020-05-06	566	2007-11-15	10938	2007-09-21	81.62
		2020-05-07	596.7	2007-11-16	10870	2007-09-24	80.95
		2020-05-08	615.62	2007-11-19	10780	2007-09-25	79.53
		2020-05-11	666.38	2007-11-20	10647	2007-09-26	80.3
		2020-05-12	743.77	2007-11-21	10517	2007-09-27	82.88
		2020-05-13	786.12	2007-11-22	10328	2007-09-28	81.66
		2020-05-14	785.58	2007-11-23	10148	2007-10-01	80.24
		2020-05-15	771.75	2007-11-26	10003	2007-10-02	80.05
		2020-05-18	757.04	2007-11-27	9897	2007-10-03	79.94
		2020-05-19	761.53	2007-11-28	9922	2007-10-04	81.44
		2020-05-20	782.07	2007-11-29	10092	2007-10-05	81.22
		2020-05-21	812.11	2007-11-30	10210	2007-10-08	79.02
		2020-05-25	815.44	2007-12-03	10270	2007-10-09	80.26
[truncated: 3,586 more rows]
